# Supplementary material for: N-(2-{[5-Bromo-2-(morpholin-4-yl)pyrimidin-4-yl]sulfan­yl}-4-meth­oxy­phen­yl)-4-methyl­benzene­sulfonamide
Source: Acta Crystallogr Sect E Struct Rep Online. 2012 Jul 28;68(Pt 8):o2590–1. doi: 10.1107/S1600536812033375 (PMC3415028; doi:10.1107/S1600536812033375)
Supplement: Supplementary file 1 [file e-68-o2590-sup1.cif]

##############################################################################
#                                                                            #
# This CIF contains the data in a paper accepted for publication in          #
# Acta Crystallographica Section E. It conforms to the requirements of       #
# Notes for Authors for Acta Crystallographica Section E, and has been       #
# peer reviewed under the auspices of the IUCr Commission on Journals.       #
#                                                                            #
# Full details of the Crystallographic Information File format               #
# are given in the paper "The Crystallographic Information File (CIF):       #
# a New Standard Archive File for Crystallography" by S. R. Hall, F. H.      #
# Allen and I. D. Brown [Acta Cryst. (1991), A47, 655-685].                  #
#                                                                            #
# The current version of the core CIF dictionary is obtainable from          #
# ftp://ftp.iucr.org/pub/cif_core.dic.                                       #
#                                                                            #
# Software is freely available for graphical display of the structure(s)     #
# in this CIF. For information consult the CIF software page                 #
# http://www.iucr.org/resources/cif/software.                                #
#                                                                            #
# This file may be used for bona fide research purposes within the           #
# scientific community so long as proper attribution is given to the journal # 
# article from which it was obtained.                                        #
#                                                                            #
##############################################################################
data_I
_audit_creation_method     SHELXL-97
_chemical_name_systematic
;
<i>N</i>-(2-{[5-Bromo-2-(morpholin-4-yl)pyrimidin-4-yl]sulfanyl}-
4-methoxyphenyl)-4-methylbenzenesulfonamide
;
_chemical_name_common     ?
_chemical_formula_moiety     'C22 H23 Br N4 O4 S2'
_chemical_formula_sum     'C22 H23 Br N4 O4 S2'
_chemical_formula_iupac     'C22 H23 Br N4 O4 S2'
_chemical_formula_weight     551.47
_chemical_melting_point     ?
_symmetry_cell_setting     monoclinic
_symmetry_space_group_name_H-M     'P 21/n'
_symmetry_space_group_name_HALL     '-P 2yn'
loop_
    _symmetry_equiv_pos_as_xyz
    'x, y, z'
    '-x+1/2, y+1/2, -z+1/2'
    '-x, -y, -z'
    'x-1/2, -y-1/2, z-1/2'
_cell_length_a     10.0321(3)
_cell_length_b     17.4842(6)
_cell_length_c     13.9095(4)
_cell_angle_alpha     90.00
_cell_angle_beta     91.699(3)
_cell_angle_gamma     90.00
_cell_volume     2438.70(13)
_cell_formula_units_Z     4
_cell_measurement_reflns_used     7219
_cell_measurement_theta_min     3.51
_cell_measurement_theta_max     28.99
_cell_measurement_temperature     293(2)
_exptl_crystal_description     block
_exptl_crystal_colour     brown
_exptl_crystal_size_max     0.3
_exptl_crystal_size_mid     0.2
_exptl_crystal_size_min     0.1
_exptl_crystal_density_diffrn     1.502
_exptl_crystal_density_meas     ?
_exptl_crystal_density_method     'not measured'
_exptl_crystal_F_000     1128
_exptl_absorpt_coefficient_mu     1.893
_exptl_absorpt_correction_type     multi-scan
_exptl_absorpt_process_details     '(CrysAlis PRO; Oxford Diffraction, 2010)'
_exptl_absorpt_correction_T_min     0.557
_exptl_absorpt_correction_T_max     1.000
_exptl_special_details
;
<i>CrysAlis PRO</i>, Oxford Diffraction Ltd., Version 1.171.34.40 (release
27--08-2010 CrysAlis171. NET) (compiled Aug 27 2010,11:50:40) Empirical
absorption correction using spherical harmonics, implemented in SCALE3 ABSPACK
scaling algorithm.
;
_diffrn_ambient_temperature     293(2)
_diffrn_radiation_type     MoK\a
_diffrn_radiation_wavelength     0.71073
_diffrn_radiation_source     'fine-focus sealed tube'
_diffrn_radiation_monochromator     graphite
_diffrn_measurement_device_type     'Oxford Diffraction Xcalibur Sapphire3'
_diffrn_measurement_method     \w
_diffrn_detector_area_resol_mean     16.1049
_diffrn_reflns_number     21500
_diffrn_reflns_av_R_equivalents     0.0400
_diffrn_reflns_av_sigmaI/netI     0.0374
_diffrn_reflns_theta_min     3.70
_diffrn_reflns_theta_max     26.00
_diffrn_reflns_theta_full     26.00
_diffrn_measured_fraction_theta_max     0.997
_diffrn_measured_fraction_theta_full     0.997
_diffrn_reflns_limit_h_min     -12
_diffrn_reflns_limit_h_max     12
_diffrn_reflns_limit_k_min     -21
_diffrn_reflns_limit_k_max     21
_diffrn_reflns_limit_l_min     -17
_diffrn_reflns_limit_l_max     17
_diffrn_standards_number     0
_diffrn_standards_interval_count     0
_diffrn_standards_interval_time     0
_diffrn_standards_decay_%     0
_refine_special_details
;
Refinement of <i>F</i>^2^ against ALL reflections. The weighted <i>R</i>-factor
<i>wR</i> and goodness of fit <i>S</i> are based on <i>F</i>^2^, conventional
<i>R</i>-factors <i>R</i> are based on <i>F</i>, with <i>F</i> set to zero for
negative <i>F</i>^2^. The threshold expression of <i>F</i>^2^ >
\s(<i>F</i>^2^) is used only for calculating <i>R</i>-factors(gt) <i>etc</i>.
and is not relevant to the choice of reflections for refinement.
<i>R</i>-factors based on <i>F</i>^2^ are statistically about twice as large
as those based on <i>F</i>, and <i>R</i>- factors based on ALL data will be
even larger.
;
_reflns_number_total     4783
_reflns_number_gt     3361
_reflns_threshold_expression     I>2sigma(I)
_refine_ls_structure_factor_coef     Fsqd
_refine_ls_matrix_type     full
_refine_ls_R_factor_all     0.0706
_refine_ls_R_factor_gt     0.0408
_refine_ls_wR_factor_gt     0.0747
_refine_ls_wR_factor_ref     0.0862
_refine_ls_goodness_of_fit_ref     1.013
_refine_ls_restrained_S_all     1.013
_refine_ls_number_reflns     4783
_refine_ls_number_parameters     321
_refine_ls_number_restraints     1
_refine_ls_hydrogen_treatment     mixed
_refine_ls_weighting_scheme     calc
_refine_ls_weighting_details
         'calc w=1/[\s^2^(Fo^2^)+(0.0237P)^2^+2.0098P] where P=(Fo^2^+2Fc^2^)/3'
_atom_sites_solution_hydrogens     geom
_atom_sites_solution_primary     direct
_atom_sites_solution_secondary     difmap
_refine_ls_shift/su_max     0.001
_refine_ls_shift/su_mean     0.000
_refine_diff_density_max     0.530
_refine_diff_density_min     -0.463
_refine_ls_extinction_method     'SHELXL97 (Sheldrick, 2008)'
_refine_ls_extinction_coef     0.0044(3)
_refine_ls_extinction_expression
                                  'Fc^*^=kFc[1+0.001xFc^2^\l^3^/sin(2\q)]^-1/4^'
loop_
    _atom_type_symbol
    _atom_type_description
    _atom_type_scat_dispersion_real
    _atom_type_scat_dispersion_imag
    _atom_type_scat_source
    'C' 'C' 0.0033 0.0016
                         'International Tables Vol C Tables 4.2.6.8 and 6.1.1.4'
    'H' 'H' 0.0000 0.0000
                         'International Tables Vol C Tables 4.2.6.8 and 6.1.1.4'
    'N' 'N' 0.0061 0.0033
                         'International Tables Vol C Tables 4.2.6.8 and 6.1.1.4'
    'O' 'O' 0.0106 0.0060
                         'International Tables Vol C Tables 4.2.6.8 and 6.1.1.4'
    'S' 'S' 0.1246 0.1234
                         'International Tables Vol C Tables 4.2.6.8 and 6.1.1.4'
    'Br' 'Br' -0.2901 2.4595
                         'International Tables Vol C Tables 4.2.6.8 and 6.1.1.4'
_computing_data_collection     'CrysAlis PRO (Oxford Diffraction, 2010)'
_computing_cell_refinement     'CrysAlis PRO (Oxford Diffraction, 2010)'
_computing_data_reduction     'CrysAlis PRO (Oxford Diffraction, 2010)'
_computing_structure_solution     'SHELXS97 (Sheldrick, 2008)'
_computing_structure_refinement     'SHELXL97 (Sheldrick, 2008)'
_computing_molecular_graphics     'ORTEP-3 (Farrugia, 1997)'
_computing_publication_material     'PLATON (Spek, 2009)'
loop_
    _atom_site_type_symbol
    _atom_site_label
    _atom_site_fract_x
    _atom_site_fract_y
    _atom_site_fract_z
    _atom_site_U_iso_or_equiv
    _atom_site_adp_type
    _atom_site_calc_flag
    _atom_site_refinement_flags
    _atom_site_occupancy
    _atom_site_symmetry_multiplicity
    _atom_site_disorder_assembly
    _atom_site_disorder_group
    Br Br1 0.83360(4) 0.11861(2) 0.46770(3) 0.06867(15) Uani d . 1 1 . .
    S S1 0.87974(10) 0.20496(6) 0.92605(6) 0.0704(3) Uani d . 1 1 . .
    S S2 0.80399(7) 0.25279(5) 0.62864(5) 0.0479(2) Uani d . 1 1 . .
    O O1 1.0028(3) 0.16380(17) 0.9297(2) 0.0948(9) Uani d . 1 1 . .
    O O2 0.8356(3) 0.24415(16) 1.00940(17) 0.0942(9) Uani d . 1 1 . .
    C C1 0.7515(3) 0.14086(19) 0.8915(2) 0.0580(9) Uani d . 1 1 . .
    C C2 0.7717(4) 0.0890(2) 0.8185(3) 0.0658(9) Uani d . 1 1 . .
    H H2 0.8513 0.0896 0.7858 0.079 Uiso calc R 1 1 . .
    C C3 0.6747(4) 0.0365(2) 0.7942(3) 0.0705(10) Uani d . 1 1 . .
    H H3 0.6889 0.0025 0.7441 0.085 Uiso calc R 1 1 . .
    C C4 0.5572(4) 0.0332(2) 0.8422(3) 0.0750(11) Uani d . 1 1 . .
    C C5 0.5381(4) 0.0859(3) 0.9135(3) 0.0899(13) Uani d . 1 1 . .
    H H5 0.4585 0.0852 0.9462 0.108 Uiso calc R 1 1 . .
    C C6 0.6332(4) 0.1399(2) 0.9384(3) 0.0805(11) Uani d . 1 1 . .
    H H6 0.6173 0.1754 0.9865 0.097 Uiso calc R 1 1 . .
    C C7 0.4547(5) -0.0272(3) 0.8165(4) 0.1122(16) Uani d . 1 1 . .
    H H71 0.3785 -0.0209 0.8559 0.168 Uiso calc R 1 1 . .
    H H72 0.4926 -0.0770 0.8274 0.168 Uiso calc R 1 1 . .
    H H73 0.4279 -0.0222 0.7500 0.168 Uiso calc R 1 1 . .
    N N8 0.8941(3) 0.26764(16) 0.84004(19) 0.0557(7) Uani d D 1 1 . .
    C C9 0.7866(3) 0.31561(17) 0.8096(2) 0.0451(7) Uani d . 1 1 . .
    C C10 0.7358(3) 0.31454(16) 0.71564(19) 0.0415(7) Uani d . 1 1 . .
    C C11 0.6332(3) 0.36306(17) 0.6863(2) 0.0465(7) Uani d . 1 1 . .
    H H11 0.6023 0.3627 0.6226 0.056 Uiso calc R 1 1 . .
    C C12 0.5771(3) 0.41192(18) 0.7516(2) 0.0510(8) Uani d . 1 1 . .
    C C13 0.6270(3) 0.41381(19) 0.8452(2) 0.0575(9) Uani d . 1 1 . .
    H H13 0.5896 0.4468 0.8894 0.069 Uiso calc R 1 1 . .
    C C14 0.7313(3) 0.36729(19) 0.8733(2) 0.0552(8) Uani d . 1 1 . .
    H H14 0.7657 0.3704 0.9361 0.066 Uiso calc R 1 1 . .
    O O15 0.4760(2) 0.46199(13) 0.72933(18) 0.0700(7) Uani d . 1 1 . .
    C C16 0.4322(4) 0.4661(2) 0.6311(3) 0.0917(13) Uani d . 1 1 . .
    H H161 0.5074 0.4750 0.5915 0.138 Uiso calc R 1 1 . .
    H H162 0.3695 0.5072 0.6229 0.138 Uiso calc R 1 1 . .
    H H163 0.3902 0.4187 0.6127 0.138 Uiso calc R 1 1 . .
    C C17 0.6708(3) 0.18839(16) 0.61096(18) 0.0383(6) Uani d . 1 1 . .
    N N18 0.5635(2) 0.19533(13) 0.66305(15) 0.0399(5) Uani d . 1 1 . .
    C C19 0.4636(3) 0.14544(17) 0.6460(2) 0.0435(7) Uani d . 1 1 A .
    N N20 0.4648(3) 0.08807(15) 0.5818(2) 0.0587(7) Uani d . 1 1 . .
    C C21 0.5749(3) 0.08278(19) 0.5312(2) 0.0606(9) Uani d . 1 1 . .
    H H21 0.5801 0.0439 0.4858 0.073 Uiso calc R 1 1 . .
    C C22 0.6803(3) 0.13110(17) 0.5425(2) 0.0471(7) Uani d . 1 1 . .
    N N23 0.3546(2) 0.15296(15) 0.70003(19) 0.0545(7) Uani d . 1 1 . .
    C C24A 0.2340(5) 0.1087(3) 0.6840(4) 0.0640(14) Uani d P 0.853(6) 1 A 1
    H H241 0.2103 0.0832 0.7430 0.077 Uiso calc PR 0.853(6) 1 A 1
    H H242 0.2484 0.0699 0.6355 0.077 Uiso calc PR 0.853(6) 1 A 1
    C C25A 0.1230(4) 0.1615(3) 0.6511(4) 0.0714(15) Uani d P 0.853(6) 1 A 1
    H H251 0.1428 0.1825 0.5886 0.086 Uiso calc PR 0.853(6) 1 A 1
    H H252 0.0403 0.1329 0.6447 0.086 Uiso calc PR 0.853(6) 1 A 1
    O O26A 0.1073(7) 0.2244(3) 0.7210(6) 0.093(2) Uani d P 0.853(6) 1 A 1
    C C27A 0.2260(4) 0.2649(3) 0.7336(4) 0.0690(14) Uani d P 0.853(6) 1 A 1
    H H271 0.2130 0.3061 0.7791 0.083 Uiso calc PR 0.853(6) 1 A 1
    H H272 0.2497 0.2876 0.6728 0.083 Uiso calc PR 0.853(6) 1 A 1
    C C28A 0.3385(5) 0.2149(3) 0.7696(3) 0.0578(14) Uani d P 0.853(6) 1 A 1
    H H281 0.4202 0.2444 0.7759 0.069 Uiso calc PR 0.853(6) 1 A 1
    H H282 0.3184 0.1940 0.8321 0.069 Uiso calc PR 0.853(6) 1 A 1
    C C24B 0.217(4) 0.128(2) 0.650(3) 0.0640(14) Uani d P 0.147(6) 1 A 2
    H H243 0.2028 0.1556 0.5906 0.077 Uiso calc PR 0.147(6) 1 A 2
    H H244 0.2195 0.0735 0.6355 0.077 Uiso calc PR 0.147(6) 1 A 2
    C C25B 0.117(3) 0.143(2) 0.711(3) 0.0714(15) Uani d P 0.147(6) 1 A 2
    H H253 0.0360 0.1206 0.6835 0.086 Uiso calc PR 0.147(6) 1 A 2
    H H254 0.1368 0.1154 0.7708 0.086 Uiso calc PR 0.147(6) 1 A 2
    O O26B 0.097(5) 0.195(3) 0.728(4) 0.093(2) Uani d P 0.147(6) 1 A 2
    C C27B 0.215(2) 0.2360(18) 0.795(2) 0.0690(14) Uani d P 0.147(6) 1 A 2
    H H273 0.1920 0.2885 0.8100 0.083 Uiso calc PR 0.147(6) 1 A 2
    H H274 0.2302 0.2082 0.8549 0.083 Uiso calc PR 0.147(6) 1 A 2
    C C28B 0.333(4) 0.233(2) 0.735(2) 0.0578(14) Uani d P 0.147(6) 1 A 2
    H H283 0.4109 0.2495 0.7721 0.069 Uiso calc PR 0.147(6) 1 A 2
    H H284 0.3206 0.2667 0.6805 0.069 Uiso calc PR 0.147(6) 1 A 2
    H H8 0.945(2) 0.2490(16) 0.7983(17) 0.056(10) Uiso d D 1 1 . .
loop_
    _atom_site_aniso_label
    _atom_site_aniso_U_11
    _atom_site_aniso_U_22
    _atom_site_aniso_U_33
    _atom_site_aniso_U_12
    _atom_site_aniso_U_13
    _atom_site_aniso_U_23
    Br1 0.0627(2) 0.0822(3) 0.0620(2) 0.00876(19) 0.01777(17) -0.02139(19)
    S1 0.0824(7) 0.0747(7) 0.0529(5) 0.0012(5) -0.0187(5) 0.0044(5)
    S2 0.0329(4) 0.0586(5) 0.0525(4) -0.0022(4) 0.0058(3) -0.0169(4)
    O1 0.0833(19) 0.094(2) 0.104(2) 0.0119(17) -0.0426(16) 0.0176(17)
    O2 0.146(3) 0.095(2) 0.0411(13) -0.0125(19) -0.0076(14) -0.0056(13)
    C1 0.065(2) 0.057(2) 0.0509(19) 0.0106(18) -0.0055(16) 0.0103(16)
    C2 0.056(2) 0.064(2) 0.077(2) 0.0132(19) -0.0008(18) -0.001(2)
    C3 0.071(2) 0.054(2) 0.086(3) 0.014(2) -0.008(2) -0.0039(19)
    C4 0.070(3) 0.069(3) 0.086(3) 0.002(2) -0.007(2) 0.018(2)
    C5 0.071(3) 0.107(4) 0.093(3) -0.004(3) 0.018(2) 0.015(3)
    C6 0.091(3) 0.086(3) 0.066(2) 0.003(3) 0.014(2) -0.001(2)
    C7 0.092(3) 0.094(4) 0.150(5) -0.019(3) -0.017(3) 0.018(3)
    N8 0.0513(16) 0.0634(19) 0.0523(16) 0.0050(14) -0.0011(13) -0.0056(14)
    C9 0.0397(16) 0.0506(19) 0.0454(17) -0.0066(14) 0.0055(13) -0.0053(14)
    C10 0.0342(15) 0.0445(18) 0.0461(16) -0.0066(13) 0.0063(12) -0.0112(13)
    C11 0.0386(16) 0.0492(19) 0.0515(17) -0.0026(14) -0.0006(13) -0.0106(14)
    C12 0.0408(17) 0.0457(19) 0.067(2) -0.0020(15) 0.0113(15) -0.0096(16)
    C13 0.060(2) 0.054(2) 0.060(2) -0.0027(18) 0.0227(17) -0.0143(17)
    C14 0.068(2) 0.058(2) 0.0398(16) -0.0088(18) 0.0082(15) -0.0064(15)
    O15 0.0602(14) 0.0639(16) 0.0861(18) 0.0172(13) 0.0062(13) -0.0164(13)
    C16 0.078(3) 0.088(3) 0.108(3) 0.036(2) -0.021(2) -0.021(3)
    C17 0.0350(15) 0.0425(17) 0.0371(15) 0.0052(13) -0.0036(12) -0.0042(13)
    N18 0.0323(12) 0.0437(14) 0.0435(13) 0.0020(11) -0.0002(10) -0.0055(11)
    C19 0.0349(15) 0.0416(17) 0.0540(17) 0.0031(14) -0.0006(13) -0.0026(14)
    N20 0.0505(16) 0.0478(16) 0.0780(19) -0.0068(13) 0.0068(14) -0.0197(14)
    C21 0.063(2) 0.050(2) 0.069(2) -0.0033(18) 0.0038(17) -0.0260(17)
    C22 0.0452(17) 0.0495(19) 0.0466(17) 0.0032(15) 0.0032(13) -0.0120(14)
    N23 0.0362(13) 0.0539(17) 0.0735(18) -0.0021(13) 0.0045(12) -0.0110(14)
    C24A 0.047(2) 0.064(4) 0.081(4) -0.014(2) 0.002(3) 0.004(3)
    C25A 0.040(2) 0.105(4) 0.069(3) 0.007(2) -0.007(2) -0.031(3)
    O26A 0.0384(19) 0.119(5) 0.120(3) 0.016(4) -0.0075(17) -0.068(5)
    C27A 0.063(3) 0.090(4) 0.054(3) 0.020(2) -0.004(2) -0.030(3)
    C28A 0.0385(18) 0.088(4) 0.047(3) 0.003(2) 0.004(2) -0.009(3)
    C24B 0.047(2) 0.064(4) 0.081(4) -0.014(2) 0.002(3) 0.004(3)
    C25B 0.040(2) 0.105(4) 0.069(3) 0.007(2) -0.007(2) -0.031(3)
    O26B 0.0384(19) 0.119(5) 0.120(3) 0.016(4) -0.0075(17) -0.068(5)
    C27B 0.063(3) 0.090(4) 0.054(3) 0.020(2) -0.004(2) -0.030(3)
    C28B 0.0385(18) 0.088(4) 0.047(3) 0.003(2) 0.004(2) -0.009(3)
_geom_special_details
;
 All esds (except the esd in the dihedral angle between two l.s. planes)
 are estimated using the full covariance matrix.  The cell esds are taken
 into account individually in the estimation of esds in distances, angles
 and torsion angles; correlations between esds in cell parameters are only
 used when they are defined by crystal symmetry.  An approximate (isotropic)
 treatment of cell esds is used for estimating esds involving l.s. planes.
;
loop_
    _geom_bond_atom_site_label_1
    _geom_bond_atom_site_label_2
    _geom_bond_site_symmetry_2
    _geom_bond_distance
    _geom_bond_publ_flag
    Br1 C22 . 1.894(3) ?
    S1 O2 . 1.428(3) ?
    S1 O1 . 1.428(3) ?
    S1 N8 . 1.632(3) ?
    S1 C1 . 1.762(4) ?
    S2 C17 . 1.759(3) ?
    S2 C10 . 1.774(3) ?
    C1 C6 . 1.370(5) ?
    C1 C2 . 1.382(5) ?
    C2 C3 . 1.372(5) ?
    C2 H2 . 0.9300 ?
    C3 C4 . 1.373(5) ?
    C3 H3 . 0.9300 ?
    C4 C5 . 1.372(6) ?
    C4 C7 . 1.509(5) ?
    C5 C6 . 1.380(6) ?
    C5 H5 . 0.9300 ?
    C6 H6 . 0.9300 ?
    C7 H71 . 0.9600 ?
    C7 H72 . 0.9600 ?
    C7 H73 . 0.9600 ?
    N8 C9 . 1.421(4) ?
    N8 H8 . 0.850(10) ?
    C9 C10 . 1.389(4) ?
    C9 C14 . 1.392(4) ?
    C10 C11 . 1.385(4) ?
    C11 C12 . 1.379(4) ?
    C11 H11 . 0.9300 ?
    C12 O15 . 1.369(4) ?
    C12 C13 . 1.381(4) ?
    C13 C14 . 1.373(4) ?
    C13 H13 . 0.9300 ?
    C14 H14 . 0.9300 ?
    O15 C16 . 1.424(4) ?
    C16 H161 . 0.9600 ?
    C16 H162 . 0.9600 ?
    C16 H163 . 0.9600 ?
    C17 N18 . 1.321(3) ?
    C17 C22 . 1.388(4) ?
    N18 C19 . 1.344(3) ?
    C19 N20 . 1.343(4) ?
    C19 N23 . 1.351(3) ?
    N20 C21 . 1.330(4) ?
    C21 C22 . 1.359(4) ?
    C21 H21 . 0.9300 ?
    N23 C24A . 1.448(6) ?
    N23 C28A . 1.464(6) ?
    N23 C28B . 1.49(4) ?
    N23 C24B . 1.58(4) ?
    C24A C25A . 1.508(8) ?
    C24A H241 . 0.9700 ?
    C24A H242 . 0.9700 ?
    C25A O26A . 1.480(8) ?
    C25A H251 . 0.9700 ?
    C25A H252 . 0.9700 ?
    O26A C27A . 1.392(8) ?
    C27A C28A . 1.502(7) ?
    C27A H271 . 0.9700 ?
    C27A H272 . 0.9700 ?
    C28A H281 . 0.9700 ?
    C28A H282 . 0.9700 ?
    C24B C25B . 1.36(5) ?
    C24B H243 . 0.9700 ?
    C24B H244 . 0.9700 ?
    C25B O26B . 0.97(4) ?
    C25B H253 . 0.9700 ?
    C25B H254 . 0.9700 ?
    O26B C27B . 1.65(5) ?
    C27B C28B . 1.47(4) ?
    C27B H273 . 0.9700 ?
    C27B H274 . 0.9700 ?
    C28B H283 . 0.9700 ?
    C28B H284 . 0.9700 ?
loop_
    _geom_angle_atom_site_label_1
    _geom_angle_atom_site_label_2
    _geom_angle_atom_site_label_3
    _geom_angle_site_symmetry_1
    _geom_angle_site_symmetry_3
    _geom_angle
    _geom_angle_publ_flag
    O2 S1 O1 . . 120.06(17) ?
    O2 S1 N8 . . 108.00(16) ?
    O1 S1 N8 . . 105.63(16) ?
    O2 S1 C1 . . 106.56(18) ?
    O1 S1 C1 . . 108.22(17) ?
    N8 S1 C1 . . 107.88(14) ?
    C17 S2 C10 . . 100.27(12) ?
    C6 C1 C2 . . 119.3(4) ?
    C6 C1 S1 . . 120.9(3) ?
    C2 C1 S1 . . 119.7(3) ?
    C3 C2 C1 . . 120.1(3) ?
    C3 C2 H2 . . 120.0 ?
    C1 C2 H2 . . 120.0 ?
    C2 C3 C4 . . 121.4(4) ?
    C2 C3 H3 . . 119.3 ?
    C4 C3 H3 . . 119.3 ?
    C5 C4 C3 . . 117.6(4) ?
    C5 C4 C7 . . 122.1(4) ?
    C3 C4 C7 . . 120.2(4) ?
    C4 C5 C6 . . 122.0(4) ?
    C4 C5 H5 . . 119.0 ?
    C6 C5 H5 . . 119.0 ?
    C1 C6 C5 . . 119.4(4) ?
    C1 C6 H6 . . 120.3 ?
    C5 C6 H6 . . 120.3 ?
    C4 C7 H71 . . 109.5 ?
    C4 C7 H72 . . 109.5 ?
    H71 C7 H72 . . 109.5 ?
    C4 C7 H73 . . 109.5 ?
    H71 C7 H73 . . 109.5 ?
    H72 C7 H73 . . 109.5 ?
    C9 N8 S1 . . 122.1(2) ?
    C9 N8 H8 . . 119(2) ?
    S1 N8 H8 . . 108(2) ?
    C10 C9 C14 . . 117.8(3) ?
    C10 C9 N8 . . 121.8(3) ?
    C14 C9 N8 . . 120.4(3) ?
    C11 C10 C9 . . 121.2(3) ?
    C11 C10 S2 . . 118.0(2) ?
    C9 C10 S2 . . 120.8(2) ?
    C12 C11 C10 . . 120.0(3) ?
    C12 C11 H11 . . 120.0 ?
    C10 C11 H11 . . 120.0 ?
    O15 C12 C11 . . 124.1(3) ?
    O15 C12 C13 . . 116.3(3) ?
    C11 C12 C13 . . 119.5(3) ?
    C14 C13 C12 . . 120.4(3) ?
    C14 C13 H13 . . 119.8 ?
    C12 C13 H13 . . 119.8 ?
    C13 C14 C9 . . 121.2(3) ?
    C13 C14 H14 . . 119.4 ?
    C9 C14 H14 . . 119.4 ?
    C12 O15 C16 . . 117.0(3) ?
    O15 C16 H161 . . 109.5 ?
    O15 C16 H162 . . 109.5 ?
    H161 C16 H162 . . 109.5 ?
    O15 C16 H163 . . 109.5 ?
    H161 C16 H163 . . 109.5 ?
    H162 C16 H163 . . 109.5 ?
    N18 C17 C22 . . 121.1(3) ?
    N18 C17 S2 . . 119.5(2) ?
    C22 C17 S2 . . 119.4(2) ?
    C17 N18 C19 . . 117.3(2) ?
    N20 C19 N18 . . 125.4(3) ?
    N20 C19 N23 . . 117.8(3) ?
    N18 C19 N23 . . 116.8(3) ?
    C21 N20 C19 . . 115.3(3) ?
    N20 C21 C22 . . 123.5(3) ?
    N20 C21 H21 . . 118.3 ?
    C22 C21 H21 . . 118.3 ?
    C21 C22 C17 . . 117.3(3) ?
    C21 C22 Br1 . . 120.4(2) ?
    C17 C22 Br1 . . 122.3(2) ?
    C19 N23 C24A . . 123.2(3) ?
    C19 N23 C28A . . 123.1(3) ?
    C24A N23 C28A . . 112.9(4) ?
    C19 N23 C28B . . 113.6(14) ?
    C24A N23 C28B . . 114.9(14) ?
    C19 N23 C24B . . 115.9(16) ?
    C28A N23 C24B . . 112.5(17) ?
    C28B N23 C24B . . 106(2) ?
    N23 C24A C25A . . 109.0(4) ?
    N23 C24A H241 . . 109.9 ?
    C25A C24A H241 . . 109.9 ?
    N23 C24A H242 . . 109.9 ?
    C25A C24A H242 . . 109.9 ?
    H241 C24A H242 . . 108.3 ?
    O26A C25A C24A . . 110.4(5) ?
    O26A C25A H251 . . 109.6 ?
    C24A C25A H251 . . 109.6 ?
    O26A C25A H252 . . 109.6 ?
    C24A C25A H252 . . 109.6 ?
    H251 C25A H252 . . 108.1 ?
    C27A O26A C25A . . 110.7(6) ?
    O26A C27A C28A . . 112.2(5) ?
    O26A C27A H271 . . 109.2 ?
    C28A C27A H271 . . 109.2 ?
    O26A C27A H272 . . 109.2 ?
    C28A C27A H272 . . 109.2 ?
    H271 C27A H272 . . 107.9 ?
    N23 C28A C27A . . 107.8(4) ?
    N23 C28A H281 . . 110.1 ?
    C27A C28A H281 . . 110.1 ?
    N23 C28A H282 . . 110.1 ?
    C27A C28A H282 . . 110.1 ?
    H281 C28A H282 . . 108.5 ?
    C25B C24B N23 . . 109(3) ?
    C25B C24B H243 . . 109.9 ?
    N23 C24B H243 . . 109.9 ?
    C25B C24B H244 . . 109.9 ?
    N23 C24B H244 . . 109.9 ?
    H243 C24B H244 . . 108.3 ?
    O26B C25B C24B . . 119(5) ?
    O26B C25B H253 . . 107.5 ?
    C24B C25B H253 . . 107.5 ?
    O26B C25B H254 . . 107.5 ?
    C24B C25B H254 . . 107.5 ?
    H253 C25B H254 . . 107.0 ?
    C25B O26B C27B . . 114(5) ?
    C28B C27B O26B . . 104(3) ?
    C28B C27B H273 . . 111.0 ?
    O26B C27B H273 . . 111.0 ?
    C28B C27B H274 . . 111.0 ?
    O26B C27B H274 . . 111.0 ?
    H273 C27B H274 . . 109.0 ?
    C27B C28B N23 . . 111(3) ?
    C27B C28B H283 . . 109.5 ?
    N23 C28B H283 . . 109.5 ?
    C27B C28B H284 . . 109.5 ?
    N23 C28B H284 . . 109.5 ?
    H283 C28B H284 . . 108.1 ?
loop_
    _geom_torsion_atom_site_label_1
    _geom_torsion_atom_site_label_2
    _geom_torsion_atom_site_label_3
    _geom_torsion_atom_site_label_4
    _geom_torsion_site_symmetry_1
    _geom_torsion_site_symmetry_2
    _geom_torsion_site_symmetry_3
    _geom_torsion_site_symmetry_4
    _geom_torsion
    _geom_torsion_publ_flag
    O2 S1 C1 C6 . . . . 4.6(3) ?
    O1 S1 C1 C6 . . . . 135.0(3) ?
    N8 S1 C1 C6 . . . . -111.2(3) ?
    O2 S1 C1 C2 . . . . -173.2(3) ?
    O1 S1 C1 C2 . . . . -42.8(3) ?
    N8 S1 C1 C2 . . . . 71.1(3) ?
    C6 C1 C2 C3 . . . . -0.8(5) ?
    S1 C1 C2 C3 . . . . 177.0(3) ?
    C1 C2 C3 C4 . . . . -1.2(5) ?
    C2 C3 C4 C5 . . . . 2.1(6) ?
    C2 C3 C4 C7 . . . . -177.5(4) ?
    C3 C4 C5 C6 . . . . -1.1(6) ?
    C7 C4 C5 C6 . . . . 178.5(4) ?
    C2 C1 C6 C5 . . . . 1.8(6) ?
    S1 C1 C6 C5 . . . . -176.0(3) ?
    C4 C5 C6 C1 . . . . -0.8(6) ?
    O2 S1 N8 C9 . . . . -55.5(3) ?
    O1 S1 N8 C9 . . . . 174.9(2) ?
    C1 S1 N8 C9 . . . . 59.3(3) ?
    S1 N8 C9 C10 . . . . -120.3(3) ?
    S1 N8 C9 C14 . . . . 61.8(4) ?
    C14 C9 C10 C11 . . . . -0.3(4) ?
    N8 C9 C10 C11 . . . . -178.3(3) ?
    C14 C9 C10 S2 . . . . 177.9(2) ?
    N8 C9 C10 S2 . . . . -0.1(4) ?
    C17 S2 C10 C11 . . . . -70.7(2) ?
    C17 S2 C10 C9 . . . . 111.1(2) ?
    C9 C10 C11 C12 . . . . -2.0(4) ?
    S2 C10 C11 C12 . . . . 179.9(2) ?
    C10 C11 C12 O15 . . . . 179.7(3) ?
    C10 C11 C12 C13 . . . . 2.2(4) ?
    O15 C12 C13 C14 . . . . -178.0(3) ?
    C11 C12 C13 C14 . . . . -0.2(5) ?
    C12 C13 C14 C9 . . . . -2.0(5) ?
    C10 C9 C14 C13 . . . . 2.3(4) ?
    N8 C9 C14 C13 . . . . -179.7(3) ?
    C11 C12 O15 C16 . . . . -3.6(5) ?
    C13 C12 O15 C16 . . . . 174.1(3) ?
    C10 S2 C17 N18 . . . . -3.3(3) ?
    C10 S2 C17 C22 . . . . 176.7(2) ?
    C22 C17 N18 C19 . . . . -0.9(4) ?
    S2 C17 N18 C19 . . . . 179.1(2) ?
    C17 N18 C19 N20 . . . . 1.5(4) ?
    C17 N18 C19 N23 . . . . 179.8(3) ?
    N18 C19 N20 C21 . . . . -1.1(5) ?
    N23 C19 N20 C21 . . . . -179.3(3) ?
    C19 N20 C21 C22 . . . . 0.1(5) ?
    N20 C21 C22 C17 . . . . 0.3(5) ?
    N20 C21 C22 Br1 . . . . 179.6(3) ?
    N18 C17 C22 C21 . . . . 0.1(4) ?
    S2 C17 C22 C21 . . . . -179.9(2) ?
    N18 C17 C22 Br1 . . . . -179.1(2) ?
    S2 C17 C22 Br1 . . . . 0.8(3) ?
    N20 C19 N23 C24A . . . . -7.8(5) ?
    N18 C19 N23 C24A . . . . 173.8(3) ?
    N20 C19 N23 C28A . . . . -177.4(3) ?
    N18 C19 N23 C28A . . . . 4.2(5) ?
    N20 C19 N23 C28B . . . . -154.3(14) ?
    N18 C19 N23 C28B . . . . 27.2(15) ?
    N20 C19 N23 C24B . . . . -31.8(17) ?
    N18 C19 N23 C24B . . . . 149.8(16) ?
    C19 N23 C24A C25A . . . . -113.5(5) ?
    C28A N23 C24A C25A . . . . 57.0(6) ?
    C28B N23 C24A C25A . . . . 32.7(16) ?
    C24B N23 C24A C25A . . . . -37(5) ?
    N23 C24A C25A O26A . . . . -55.1(7) ?
    C24A C25A O26A C27A . . . . 57.5(8) ?
    C25A O26A C27A C28A . . . . -59.4(8) ?
    C19 N23 C28A C27A . . . . 113.4(4) ?
    C24A N23 C28A C27A . . . . -57.2(6) ?
    C28B N23 C28A C27A . . . . 43(4) ?
    C24B N23 C28A C27A . . . . -33.3(16) ?
    O26A C27A C28A N23 . . . . 58.2(6) ?
    C19 N23 C24B C25B . . . . -177(2) ?
    C24A N23 C24B C25B . . . . 68(4) ?
    C28A N23 C24B C25B . . . . -27(3) ?
    C28B N23 C24B C25B . . . . -50(4) ?
    N23 C24B C25B O26B . . . . 65(7) ?
    C24B C25B O26B C27B . . . . -69(7) ?
    C25B O26B C27B C28B . . . . 60(7) ?
    O26B C27B C28B N23 . . . . -52(4) ?
    C19 N23 C28B C27B . . . . -178.5(19) ?
    C24A N23 C28B C27B . . . . 32(3) ?
    C28A N23 C28B C27B . . . . -58(3) ?
    C24B N23 C28B C27B . . . . 53(3) ?
loop_
    _geom_hbond_atom_site_label_D
    _geom_hbond_atom_site_label_H
    _geom_hbond_atom_site_label_A
    _geom_hbond_site_symmetry_A
    _geom_hbond_distance_DH
    _geom_hbond_distance_HA
    _geom_hbond_distance_DA
    _geom_hbond_angle_DHA
    _geom_hbond_publ_flag
    N8 H8 O26A 1_655 0.85(2) 2.02(2) 2.846(8) 163(2) yes
    N8 H8 O26B 1_655 0.85(2) 2.06(6) 2.895(5) 165(3) yes
    C21 H21 N20 3_656 0.93 2.53 3.394(4) 155 yes
    C25A H251 O2 4_565 0.97 2.59 3.377(6) 138 yes
    C27A H272 O2 4_565 0.97 2.52 3.341(6) 143 yes
_iucr_refine_instructions_details
;
TITL sri-c2 in P2(1)/n
CELL  0.71073  10.0321  17.4842  13.9095   90.000   91.699   90.000
ZERR     4.00   0.0003   0.0006   0.0004    0.000    0.003    0.000
LATT   1
SYMM  1/2 - X, 1/2 + Y, 1/2 - Z
SFAC  C    H    N    O    S    BR
UNIT  88   92   16   16   8    4
MERG   2
OMIT    -3.00  52.00
EADP c24A c24B
EADP c25A c25B
EADP O26A O26B
EADP c27A c27B
EADP c28A c28B
DFIX 0.86 0.01 N8 H8
FMAP   2
PLAN   10
ACTA
BOND   $H
CONF
LIST   4
L.S.   6
WGHT    0.023700    2.009800
EXTI    0.004438
FVAR       4.10638   0.85252
BR1   6    0.833596    0.118614    0.467698    11.00000    0.06271    0.08222 =
         0.06202   -0.02139    0.01777    0.00876
S1    5    0.879737    0.204956    0.926053    11.00000    0.08242    0.07471 =
         0.05287    0.00436   -0.01870    0.00117
S2    5    0.803988    0.252791    0.628638    11.00000    0.03291    0.05855 =
         0.05250   -0.01686    0.00579   -0.00216
O1    4    1.002773    0.163802    0.929720    11.00000    0.08333    0.09425 =
         0.10409    0.01755   -0.04261    0.01186
O2    4    0.835636    0.244149    1.009403    11.00000    0.14607    0.09470 =
         0.04112   -0.00557   -0.00762   -0.01250
C1    1    0.751473    0.140864    0.891534    11.00000    0.06523    0.05741 =
         0.05094    0.01035   -0.00545    0.01063
C2    1    0.771747    0.088952    0.818468    11.00000    0.05618    0.06433 =
         0.07678   -0.00058   -0.00077    0.01316
AFIX  43
H2    2    0.851251    0.089554    0.785750    11.00000   -1.20000
AFIX   0
C3    1    0.674732    0.036542    0.794156    11.00000    0.07075    0.05429 =
         0.08582   -0.00393   -0.00772    0.01414
AFIX  43
H3    2    0.688850    0.002532    0.744068    11.00000   -1.20000
AFIX   0
C4    1    0.557229    0.033200    0.842162    11.00000    0.06984    0.06882 =
         0.08583    0.01842   -0.00722    0.00208
C5    1    0.538060    0.085890    0.913546    11.00000    0.07122    0.10668 =
         0.09264    0.01530    0.01795   -0.00351
AFIX  43
H5    2    0.458501    0.085158    0.946193    11.00000   -1.20000
AFIX   0
C6    1    0.633229    0.139926    0.938363    11.00000    0.09067    0.08577 =
         0.06588   -0.00149    0.01433    0.00278
AFIX  43
H6    2    0.617254    0.175415    0.986474    11.00000   -1.20000
AFIX   0
C7    1    0.454732   -0.027195    0.816515    11.00000    0.09190    0.09389 =
         0.14959    0.01778   -0.01747   -0.01896
AFIX 137
H71   2    0.378495   -0.020869    0.855866    11.00000   -1.50000
H72   2    0.492631   -0.076979    0.827366    11.00000   -1.50000
H73   2    0.427873   -0.022153    0.749998    11.00000   -1.50000
AFIX   0
N8    3    0.894125    0.267641    0.840043    11.00000    0.05125    0.06338 =
         0.05234   -0.00563   -0.00114    0.00500
C9    1    0.786577    0.315605    0.809629    11.00000    0.03966    0.05058 =
         0.04537   -0.00534    0.00552   -0.00663
C10   1    0.735798    0.314542    0.715640    11.00000    0.03423    0.04450 =
         0.04606   -0.01122    0.00626   -0.00658
C11   1    0.633249    0.363056    0.686306    11.00000    0.03859    0.04924 =
         0.05149   -0.01065   -0.00065   -0.00263
AFIX  43
H11   2    0.602283    0.362679    0.622622    11.00000   -1.20000
AFIX   0
C12   1    0.577103    0.411922    0.751624    11.00000    0.04079    0.04570 =
         0.06714   -0.00965    0.01125   -0.00200
C13   1    0.626965    0.413806    0.845193    11.00000    0.05969    0.05359 =
         0.06045   -0.01432    0.02266   -0.00268
AFIX  43
H13   2    0.589649    0.446778    0.889437    11.00000   -1.20000
AFIX   0
C14   1    0.731327    0.367292    0.873335    11.00000    0.06791    0.05824 =
         0.03977   -0.00636    0.00818   -0.00883
AFIX  43
H14   2    0.765689    0.370379    0.936051    11.00000   -1.20000
AFIX   0
O15   4    0.475979    0.461987    0.729327    11.00000    0.06023    0.06387 =
         0.08610   -0.01639    0.00624    0.01720
C16   1    0.432197    0.466055    0.631104    11.00000    0.07815    0.08814 =
         0.10754   -0.02064   -0.02102    0.03615
AFIX 137
H161  2    0.507384    0.475021    0.591501    11.00000   -1.50000
H162  2    0.369458    0.507171    0.622936    11.00000   -1.50000
H163  2    0.390240    0.418713    0.612676    11.00000   -1.50000
AFIX   0
C17   1    0.670772    0.188388    0.610956    11.00000    0.03497    0.04250 =
         0.03706   -0.00425   -0.00358    0.00520
N18   3    0.563479    0.195328    0.663048    11.00000    0.03232    0.04368 =
         0.04355   -0.00553   -0.00022    0.00196
C19   1    0.463570    0.145437    0.646015    11.00000    0.03487    0.04163 =
         0.05399   -0.00257   -0.00060    0.00312
N20   3    0.464835    0.088067    0.581797    11.00000    0.05055    0.04782 =
         0.07796   -0.01968    0.00679   -0.00681
C21   1    0.574949    0.082778    0.531249    11.00000    0.06273    0.05004 =
         0.06925   -0.02604    0.00382   -0.00328
AFIX  43
H21   2    0.580087    0.043942    0.485823    11.00000   -1.20000
AFIX   0
C22   1    0.680309    0.131104    0.542466    11.00000    0.04524    0.04951 =
         0.04664   -0.01197    0.00317    0.00319
N23   3    0.354591    0.152957    0.700029    11.00000    0.03623    0.05395 =
         0.07350   -0.01099    0.00449   -0.00213
PART    1
C24A  1    0.234044    0.108661    0.683982    21.00000    0.04718    0.06367 =
         0.08103    0.00375    0.00210   -0.01412
AFIX  23
H241  2    0.210275    0.083206    0.743020    21.00000   -1.20000
H242  2    0.248416    0.069918    0.635461    21.00000   -1.20000
AFIX   0
C25A  1    0.122985    0.161475    0.651061    21.00000    0.03981    0.10475 =
         0.06922   -0.03112   -0.00661    0.00692
AFIX  23
H251  2    0.142818    0.182524    0.588568    21.00000   -1.20000
H252  2    0.040272    0.132941    0.644697    21.00000   -1.20000
AFIX   0
O26A  4    0.107313    0.224416    0.720952    21.00000    0.03841    0.11864 =
         0.12044   -0.06848   -0.00748    0.01569
C27A  1    0.226024    0.264902    0.733567    21.00000    0.06264    0.08954 =
         0.05449   -0.03005   -0.00403    0.02001
AFIX  23
H271  2    0.213013    0.306060    0.779100    21.00000   -1.20000
H272  2    0.249659    0.287591    0.672758    21.00000   -1.20000
AFIX   0
C28A  1    0.338519    0.214888    0.769598    21.00000    0.03849    0.08815 =
         0.04680   -0.00935    0.00399    0.00285
AFIX  23
H281  2    0.420157    0.244425    0.775908    21.00000   -1.20000
H282  2    0.318431    0.194013    0.832136    21.00000   -1.20000
AFIX   0
PART    2
C24B  1    0.217409    0.127702    0.650266   -21.00000    0.04718    0.06367 =
         0.08103    0.00375    0.00210   -0.01412
AFIX  23
H243  2    0.202785    0.155609    0.590611   -21.00000   -1.20000
H244  2    0.219471    0.073496    0.635533   -21.00000   -1.20000
AFIX   0
C25B  1    0.116984    0.142721    0.711386   -21.00000    0.03981    0.10475 =
         0.06922   -0.03112   -0.00661    0.00692
AFIX  23
H253  2    0.035997    0.120614    0.683538   -21.00000   -1.20000
H254  2    0.136784    0.115395    0.770798   -21.00000   -1.20000
AFIX   0
O26B  4    0.097426    0.195123    0.728084   -21.00000    0.03841    0.11864 =
         0.12044   -0.06848   -0.00748    0.01569
C27B  1    0.215079    0.235979    0.795228   -21.00000    0.06264    0.08954 =
         0.05449   -0.03005   -0.00403    0.02001
AFIX  23
H273  2    0.192034    0.288481    0.809965   -21.00000   -1.20000
H274  2    0.230207    0.208159    0.854892   -21.00000   -1.20000
AFIX   0
C28B  1    0.332945    0.232601    0.735017   -21.00000    0.03849    0.08815 =
         0.04680   -0.00935    0.00399    0.00285
AFIX  23
H283  2    0.410915    0.249508    0.772066   -21.00000   -1.20000
H284  2    0.320587    0.266694    0.680465   -21.00000   -1.20000
AFIX   0
PART    0
H8    2    0.945080    0.248984    0.798281    11.00000    0.05573
HKLF    4
END
;
data_global
_journal_date_recd_electronic     2012-07-19
_journal_date_accepted     2012-07-24
_journal_name_full     'Acta Crystallographica, Section E'
_journal_year     2012
_journal_volume     68
_journal_issue      8
_journal_page_first     o2590
_journal_page_last     o2591
_journal_paper_category     QO
_journal_paper_doi     10.1107/S1600536812033375
_journal_coeditor_code     GK2516
_publ_contact_author_name     'Kant, Rajni'
_publ_contact_author_address
;
Post-Graduate Department of Physics & Electronics,
University of Jammu,
Jammu Tawi 180 006,
India
;
_publ_contact_author_email     'rkvk.paper11@gmail.com'
_publ_contact_author_fax     '+911912432051'
_publ_contact_author_phone     '+919419194375'
_publ_section_title
;\
<i>N</i>-(2-{[5-Bromo-2-(morpholin-4-yl)pyrimidin-4-yl]sulfanyl}-4-\
methoxyphenyl)-4-methylbenzenesulfonamide
;
loop_
    _publ_author_name
    _publ_author_footnote
    _publ_author_address
    'Rajni Kant' .
;
X-ray Crystallography Laboratory,
Post-Graduate Department of Physics & Electronics,
University of Jammu, Jammu Tawi 180 006, India
;
    'Gupta, Vivek K.' .
;
X-ray Crystallography Laboratory,
Post-Graduate Department of Physics & Electronics,
University of Jammu, Jammu Tawi 180 006, India
;
    'Kapoor, Kamini' .
;
X-ray Crystallography Laboratory,
Post-Graduate Department of Physics & Electronics,
University of Jammu, Jammu Tawi 180 006, India
;
    'Mohan Kumar' .
;
Department of Studies in Physics
Manasagangotri
University of Mysore
Mysore 570 006
India
;
    'Mallesha, L.' .
;
PG Department of Studies in Chemistry,
JSS College of Arts Commerce and Science
Ooty Road Mysore 570 025
India
;
    'Sridhar, M. A.' .
;
Department of Studies in Physics
Manasagangotri
University of Mysore
Mysore 570 006
India
;
