# Supplementary material for: N-(2-{[5-Bromo-2-(morpholin-4-yl)pyrimidin-4-yl]sulfan­yl}-4-meth­oxy­phen­yl)-4-methyl­benzene­sulfonamide
Source: Acta Crystallogr Sect E Struct Rep Online. 2012 Jul 28;68(Pt 8):o2590–1. doi: 10.1107/S1600536812033375 (PMC3415028; doi:10.1107/S1600536812033375)
Supplement: Supplementary file 2 [file e-68-o2590-Isup2.hkl]

#
# h,k,l, Fc-squared, Fo-squared, sigma(Fo-squared) and status flag
#
data_I
_shelx_title ' sri-c2 in P2(1)/n'
_shelx_refln_list_code          4
_shelx_F_calc_maximum      275.83
_exptl_crystal_F_000      1128.00
_reflns_d_resolution_high  0.8107
 
loop_
 _symmetry_equiv_pos_as_xyz
 'x, y, z'
 '-x+1/2, y+1/2, -z+1/2'
 '-x, -y, -z'
 'x-1/2, -y-1/2, z-1/2'
 
_cell_length_a    10.0321
_cell_length_b    17.4842
_cell_length_c    13.9095
_cell_angle_alpha  90.000
_cell_angle_beta   91.699
_cell_angle_gamma  90.000
 
_shelx_F_squared_multiplier     1.000
 
loop_
 _refln_index_h
 _refln_index_k
 _refln_index_l
 _refln_F_squared_calc
 _refln_F_squared_meas
 _refln_F_squared_sigma
 _refln_observed_status
   2   0   0     8584.48     8704.55     34.51 o
   4   0   0     4604.68     4513.63     38.03 o
   6   0   0     2941.22     2773.28     42.67 o
   8   0   0      317.35      246.10     29.70 o
  10   0   0       81.78       58.31     21.08 o
  12   0   0        3.24        3.78     29.89 o
   2   1   0     9089.89     8855.81     40.77 o
   3   1   0     7196.65     7151.07     29.27 o
   4   1   0    10555.34    10811.05     80.42 o
   5   1   0       92.29       76.51      4.57 o
   6   1   0      106.97       78.82      6.72 o
   7   1   0      566.54      556.66     18.36 o
   8   1   0      836.27      823.72     23.18 o
   9   1   0       63.63       47.28     11.63 o
  10   1   0       93.73       87.99     15.74 o
  11   1   0       10.29       13.63     15.68 o
  12   1   0      130.15      126.43     22.54 o
   2   2   0    20446.90    19776.80     78.52 o
   3   2   0      144.41      129.10      4.32 o
   4   2   0     3585.79     3612.11     38.30 o
   5   2   0     3708.23     3610.01     31.03 o
   6   2   0       32.22       23.53      4.43 o
   7   2   0     3132.18     3074.12     45.23 o
   8   2   0       39.03       49.40     17.16 o
   9   2   0      177.66      133.34     16.43 o
  10   2   0      393.09      426.23     28.27 o
  11   2   0      389.46      406.57     30.09 o
  12   2   0       54.88       58.45     19.69 o
   1   3   0     2435.14     2478.89     17.43 o
   2   3   0     6185.29     5955.23     63.23 o
   3   3   0     3610.66     3559.57     55.27 o
   4   3   0       77.57       77.05      4.80 o
   5   3   0       84.62      109.89      7.78 o
   6   3   0       26.86       37.18      8.67 o
   7   3   0      493.69      476.77     14.23 o
   8   3   0     1323.66     1389.80     33.96 o
   9   3   0       79.91       70.90     21.30 o
  10   3   0       34.42       -0.28     19.37 o
  11   3   0        0.28       11.39     27.60 o
  12   3   0       44.02       45.63     23.52 o
   0   4   0    11226.32    11527.37     78.90 o
   1   4   0     3370.08     3494.37     23.20 o
   2   4   0     2498.03     2703.77     50.76 o
   3   4   0       31.30       24.31      2.90 o
   4   4   0       96.08       57.39      5.74 o
   5   4   0      260.55      290.01     10.87 o
   6   4   0     1797.98     1774.82     25.72 o
   7   4   0      272.92      259.15     13.11 o
   8   4   0      163.67      162.83     16.35 o
   9   4   0        2.13       19.45     12.76 o
  10   4   0     1109.16     1233.18     46.52 o
  11   4   0       11.36      -18.68     21.49 o
  12   4   0      160.36      212.98     26.95 o
   1   5   0      309.90      321.91      7.22 o
   2   5   0      426.25      487.72      9.08 o
   3   5   0    14535.63    14427.49    153.60 o
   4   5   0      266.90      285.72      9.30 o
   5   5   0     2157.51     2045.08     43.86 o
   6   5   0      145.26      111.86      8.00 o
   7   5   0       56.22       42.76      6.84 o
   8   5   0      572.09      562.72     23.02 o
   9   5   0      887.30      981.97     31.59 o
  10   5   0       63.02       73.27     16.54 o
  11   5   0       27.21       20.84     17.76 o
  12   5   0      102.24      163.94     32.34 o
   0   6   0     4178.69     4286.95     65.06 o
   1   6   0      875.63      909.00     15.36 o
   2   6   0     1271.24     1163.88     21.25 o
   3   6   0     4060.89     4426.56     97.52 o
   4   6   0       92.18       78.88      5.83 o
   5   6   0     4639.33     4698.31     96.59 o
   6   6   0        4.59        6.53      5.86 o
   7   6   0      499.44      450.48     14.97 o
   8   6   0      776.94      718.92     26.08 o
   9   6   0      157.49      124.66     17.40 o
  10   6   0      300.57      338.19     35.74 o
  11   6   0       73.80       61.39     34.30 o
   1   7   0      262.01      286.63     10.68 o
   2   7   0     8094.78     8116.93     45.08 o
   3   7   0       16.94       25.37      7.27 o
   4   7   0     5489.65     5292.05     72.29 o
   5   7   0     1441.48     1473.61     27.34 o
   6   7   0      672.34      563.79     49.77 o
   7   7   0        1.54       10.03     14.29 o
   8   7   0      490.20      543.61     33.96 o
   9   7   0      194.97      239.73     20.73 o
  10   7   0      560.86      586.60     38.32 o
  11   7   0        6.65      -10.34     23.83 o
   0   8   0     7764.78     7945.72    106.95 o
   1   8   0      159.02      162.22      8.93 o
   2   8   0     7334.49     7471.78     63.52 o
   3   8   0      323.67      346.11     11.46 o
   4   8   0      529.82      497.05     30.63 o
   5   8   0      780.87      750.32     24.07 o
   6   8   0     2729.47     2757.16     61.51 o
   7   8   0        6.04       -8.05     14.50 o
   8   8   0      328.31      349.12     25.07 o
   9   8   0       38.34       48.13     12.80 o
  10   8   0       11.01       13.03     18.64 o
  11   8   0        1.69       -4.59     24.42 o
   1   9   0      699.40      717.58     19.93 o
   2   9   0     1386.59     1318.22     22.68 o
   3   9   0     5617.48     5735.49     51.30 o
   4   9   0       41.14       20.89      5.82 o
   5   9   0       70.70       52.61     12.94 o
   6   9   0      493.13      487.84     27.55 o
   7   9   0      167.41      184.63     22.99 o
   8   9   0       85.50       92.16     20.51 o
   9   9   0      181.20      192.72     19.10 o
  10   9   0      275.49      304.87     38.48 o
  11   9   0        2.50      -11.20     24.09 o
   0  10   0       15.55      168.04     18.77 o
   1  10   0     3184.48     3188.73     49.11 o
   2  10   0        6.70        3.67      4.01 o
   3  10   0       26.41       11.15      5.44 o
   4  10   0      252.52      238.71     12.65 o
   5  10   0      497.58      460.90     24.68 o
   6  10   0      174.92      160.03     17.59 o
   7  10   0      662.58      593.81     36.38 o
   8  10   0        0.35      -26.16     20.54 o
   9  10   0       43.93       36.19     15.13 o
  10  10   0       75.54      116.95     28.58 o
   1  11   0      223.67      200.73     12.16 o
   2  11   0      510.68      517.02     16.87 o
   3  11   0       35.82       50.37      6.90 o
   4  11   0       94.31       96.31      9.54 o
   5  11   0        0.11      -18.28     15.01 o
   6  11   0      843.52      800.10     36.37 o
   7  11   0       42.20       49.07     17.34 o
   8  11   0      185.79      242.17     31.35 o
   9  11   0       46.07       42.62     20.78 o
  10  11   0        7.71        3.69     29.84 o
   0  12   0      829.78      837.37     32.69 o
   1  12   0      762.67      781.50     22.51 o
   2  12   0       91.99      100.69      9.47 o
   3  12   0     1109.30     1042.35     28.11 o
   4  12   0      810.77      779.61     24.78 o
   5  12   0      422.86      397.22     33.25 o
   6  12   0      250.19      236.18     21.90 o
   7  12   0      390.47      449.23     32.80 o
   8  12   0        6.32       -8.82     15.86 o
   9  12   0        2.51       14.83     33.23 o
  10  12   0      141.37      170.88     30.94 o
   1  13   0      632.09      656.63     19.43 o
   2  13   0       34.29       29.28      8.36 o
   3  13   0      527.91      595.91     31.70 o
   4  13   0      454.59      495.85     28.96 o
   5  13   0      123.11      106.22     39.14 o
   6  13   0      411.22      441.08     28.97 o
   7  13   0       82.47      101.99     23.10 o
   8  13   0      102.08       80.04     75.70 o
   9  13   0       14.46       12.31     27.83 o
   0  14   0      673.73      737.84     33.66 o
   1  14   0     1250.95     1209.90     26.85 o
   2  14   0      400.02      432.45     19.07 o
   3  14   0      777.72      868.15     35.38 o
   4  14   0      240.48      222.99     22.04 o
   5  14   0      752.08      663.90     53.85 o
   6  14   0      242.95      286.77     27.80 o
   7  14   0      176.33      205.09     40.30 o
   8  14   0      393.84      448.25     54.66 o
   9  14   0        0.45       20.63     28.03 o
   1  15   0        6.46       12.45      6.81 o
   2  15   0      600.31      662.94     25.57 o
   3  15   0      218.68      251.02     22.72 o
   4  15   0      348.37      390.36     40.72 o
   5  15   0       48.58       82.55     25.40 o
   6  15   0        7.87        7.19     15.12 o
   7  15   0       25.77       26.68     23.85 o
   8  15   0        3.01       60.64     30.78 o
   0  16   0      172.88      182.15     15.85 o
   1  16   0        2.95       -4.98     11.16 o
   2  16   0     1280.19     1292.65     45.20 o
   3  16   0        0.36       19.44     11.47 o
   4  16   0        4.23       25.15     16.71 o
   5  16   0       47.97       66.48     29.84 o
   6  16   0      150.20      136.47     43.58 o
   7  16   0      157.70      188.04     51.17 o
   8  16   0      101.13       85.61     44.42 o
   1  17   0       67.88       63.43     15.62 o
   2  17   0       17.81       21.68     13.59 o
   3  17   0        9.06       24.55     16.60 o
   4  17   0       70.48       81.30     22.89 o
   5  17   0      104.44       65.27     31.47 o
   6  17   0        7.24       36.86     32.63 o
   7  17   0       15.97      -38.86     37.45 o
   0  18   0     1037.20     1025.50     66.23 o
   1  18   0        1.45        8.39     15.39 o
   2  18   0        1.47       -1.71     21.88 o
   3  18   0       15.03      -20.28     38.99 o
   4  18   0       16.44       55.52     47.32 o
   5  18   0      109.75      109.76     35.52 o
   6  18   0       25.06       29.30     34.72 o
   1  19   0       53.69       55.12     23.25 o
   2  19   0       38.29       27.30     24.70 o
   3  19   0       10.77        8.47     34.81 o
   4  19   0        2.12       -2.72     33.44 o
   5  19   0       12.07       89.40     46.41 o
   0  20   0       11.37       30.14     34.69 o
   1  20   0       32.72       51.78     29.36 o
   2  20   0        0.07      -19.37     34.20 o
   3  20   0        1.09       16.04     35.90 o
   4  20   0        1.99       -0.48     36.15 o
   1  21   0       64.18       29.35     40.19 o
   2  21   0      156.38       93.80     48.98 o
 -11   0   1       44.16        2.67     20.52 o
  -9   0   1       12.76        2.25     12.87 o
  -7   0   1      672.03      715.66     25.55 o
  -5   0   1     1776.28     1644.52     24.09 o
  -3   0   1     5523.43     5281.81     34.30 o
   3   0   1    20502.76    20829.22    165.88 o
   5   0   1     3711.32     3737.12     55.52 o
   7   0   1       72.65      101.22     17.92 o
   9   0   1     2321.05     2421.03     75.79 o
  11   0   1      140.10      128.24     35.55 o
 -12   1   1      163.65      172.52     39.19 o
 -11   1   1       20.88       22.96     15.27 o
 -10   1   1      253.24      276.07     22.79 o
  -9   1   1       89.34       80.67      8.79 o
  -8   1   1      246.45      203.91     12.27 o
  -7   1   1     1454.82     1426.78     29.40 o
  -6   1   1     3678.20     3751.70     36.16 o
  -5   1   1     1472.04     1356.52     17.46 o
  -4   1   1     2090.13     2122.28     16.20 o
  -3   1   1     5010.66     4921.10     31.46 o
  -2   1   1     3377.58     3539.40     15.48 o
   2   1   1     7028.77     7031.78     33.69 o
   3   1   1      996.86     1048.28     15.43 o
   4   1   1      732.92      726.30     13.40 o
   5   1   1     1668.78     1644.04     23.37 o
   6   1   1      567.94      506.58     14.96 o
   7   1   1     7250.29     7066.81     58.68 o
   8   1   1      651.80      584.79     18.10 o
   9   1   1     4137.21     4010.12     75.66 o
  10   1   1        1.80       -4.68     12.87 o
  11   1   1      343.02      348.39     28.47 o
  12   1   1        9.16       -9.25     32.61 o
 -12   2   1        4.07       11.52     18.22 o
 -11   2   1       21.31       67.03     20.34 o
 -10   2   1      267.01      248.23     23.70 o
  -9   2   1      130.97      102.18     11.65 o
  -8   2   1     2516.17     2567.00     51.61 o
  -7   2   1     1254.15     1175.98     22.17 o
  -6   2   1      142.53      146.23      7.49 o
  -5   2   1       58.00       96.33      5.46 o
  -4   2   1     2451.41     2415.31     19.82 o
  -3   2   1      486.85      522.82      7.85 o
  -2   2   1     5480.54     5700.73     26.73 o
   2   2   1     1627.48     1673.14     16.30 o
   3   2   1      548.39      587.07     11.10 o
   4   2   1     2673.70     2585.49     32.27 o
   5   2   1     2193.16     2204.41     42.75 o
   6   2   1       39.46       24.31      5.84 o
   7   2   1       46.87       72.64      9.64 o
   8   2   1     1663.19     1744.56     35.03 o
   9   2   1       65.20      107.09     17.02 o
  10   2   1       27.10       24.45     13.84 o
  11   2   1      174.16      184.76     22.80 o
  12   2   1        2.90        0.19     23.14 o
 -12   3   1      122.05      133.18     22.23 o
 -11   3   1      412.24      501.03     33.51 o
 -10   3   1      433.59      489.83     29.67 o
  -9   3   1       24.05       22.57     16.79 o
  -8   3   1     2001.07     1874.24     43.45 o
  -7   3   1      160.90      137.45      8.99 o
  -6   3   1     1273.80     1330.33     21.78 o
  -5   3   1     7073.48     7195.68     58.06 o
  -4   3   1      263.03      250.84      8.25 o
  -3   3   1     7010.79     7153.48     77.24 o
  -2   3   1     2158.45     2254.78     34.12 o
  -1   3   1     9257.77     9293.17     37.95 o
   0   3   1     9637.40     9562.27     63.43 o
   1   3   1    34411.07    33898.19    147.90 o
   2   3   1      477.64      521.49      8.69 o
   3   3   1      147.92      225.66      7.42 o
   4   3   1      294.05      349.83     14.42 o
   5   3   1     7876.55     8049.78     54.99 o
   6   3   1     1033.51     1025.08     18.23 o
   7   3   1       23.30       21.94      6.14 o
   8   3   1      398.66      380.86     18.45 o
   9   3   1       54.31       51.43     12.09 o
  10   3   1        7.30        7.02     15.23 o
  11   3   1       54.52       72.06     18.09 o
  12   3   1        4.06       28.18     26.28 o
 -12   4   1        2.08       47.62     32.77 o
 -11   4   1       33.73       36.67     18.55 o
 -10   4   1        5.51       55.82     16.97 o
  -9   4   1      895.87      870.27     30.18 o
  -8   4   1      192.54      199.20     16.04 o
  -7   4   1     3910.04     3896.53     58.64 o
  -6   4   1      197.47      241.48     11.58 o
  -5   4   1     1209.27     1170.58     29.17 o
  -4   4   1     2321.75     2582.31     38.46 o
  -3   4   1    10743.14    10828.79     78.47 o
  -2   4   1     1900.89     2122.82     28.11 o
  -1   4   1     3101.90     3041.94     26.68 o
   0   4   1     5991.23     6182.31     40.61 o
   1   4   1     1799.60     1763.91     18.13 o
   2   4   1    19741.49    19733.23    126.20 o
   3   4   1     9470.85     9491.88     86.27 o
   4   4   1     5254.36     5528.29     46.66 o
   5   4   1      205.53      198.07     10.77 o
   6   4   1      158.28      199.19      9.48 o
   7   4   1       71.36       61.75      8.38 o
   8   4   1      147.43      115.46     11.93 o
   9   4   1       30.83       30.18     13.08 o
  10   4   1       21.55       -6.57     18.50 o
  11   4   1       35.35       61.18     18.00 o
  12   4   1       31.55       14.88     28.22 o
 -12   5   1       19.20       26.43     35.14 o
 -11   5   1      135.15      122.35     27.89 o
 -10   5   1       39.47       86.98     21.92 o
  -9   5   1       17.93       28.23     12.90 o
  -8   5   1        9.43        1.94     16.34 o
  -7   5   1      470.60      395.42     20.64 o
  -6   5   1     1063.49      993.72     29.96 o
  -5   5   1     2265.42     2311.15     50.12 o
  -4   5   1     5030.06     5209.80     55.37 o
  -3   5   1    13112.36    13578.50     74.34 o
  -2   5   1     3854.76     4193.79     33.48 o
  -1   5   1      774.22      821.21     12.94 o
   0   5   1    25719.19    25587.05    100.55 o
   1   5   1     1982.79     2099.07     33.50 o
   2   5   1      193.33      222.42      8.33 o
   3   5   1      824.89      793.23     13.56 o
   4   5   1       16.69        7.73      3.32 o
   5   5   1      871.92      944.86     23.65 o
   6   5   1     2304.80     2194.03     40.07 o
   7   5   1      194.64      152.92     11.60 o
   8   5   1      231.86      196.26     14.35 o
   9   5   1      130.06      110.54     15.95 o
  10   5   1       35.61       25.57     14.38 o
  11   5   1      180.45      210.29     24.16 o
 -11   6   1        5.78       -5.98     21.61 o
 -10   6   1      101.25      100.88     25.18 o
  -9   6   1       28.03       45.31     13.21 o
  -8   6   1     1640.98     1618.61     44.15 o
  -7   6   1      118.35       73.86     18.10 o
  -6   6   1     1197.52     1166.48     31.28 o
  -5   6   1     2919.62     3171.99     92.28 o
  -4   6   1      652.78      720.41     33.84 o
  -3   6   1     3720.50     3931.15     55.18 o
  -2   6   1    17720.59    17394.54    100.40 o
  -1   6   1      288.98      316.38      9.03 o
   0   6   1       19.51       21.50      4.75 o
   1   6   1     1039.43     1028.22     14.78 o
   2   6   1    11614.85    11599.58    104.89 o
   3   6   1      291.36      322.43      9.82 o
   4   6   1    10112.65    10638.04     59.88 o
   5   6   1     1029.98      970.14     19.11 o
   6   6   1       62.86       74.60      6.96 o
   7   6   1       79.81       58.88      9.87 o
   8   6   1      416.65      439.58     20.90 o
   9   6   1      182.95      196.80     19.88 o
  10   6   1      138.58      110.59     24.59 o
  11   6   1      203.39      227.60     24.28 o
 -11   7   1        2.20      -19.99     24.37 o
 -10   7   1       37.52       31.19     16.23 o
  -9   7   1      136.82      119.47     14.37 o
  -8   7   1        1.82       -6.86     14.47 o
  -7   7   1      232.62      203.26     23.89 o
  -6   7   1      473.60      425.17     38.32 o
  -5   7   1      427.75      384.54     32.45 o
  -4   7   1     1999.70     2104.98     37.55 o
  -3   7   1       97.27      130.83      8.06 o
  -2   7   1     1991.31     2145.38     29.56 o
  -1   7   1     8783.04     8953.44     88.78 o
   0   7   1     1949.86     1956.19     24.18 o
   1   7   1     2166.38     2184.68     24.10 o
   2   7   1     1666.36     1620.82     21.29 o
   3   7   1      262.85      281.19      8.52 o
   4   7   1       45.50       22.53      4.25 o
   5   7   1     4773.18     4701.15     70.33 o
   6   7   1      908.88      871.53     24.77 o
   7   7   1     2585.20     2559.45     43.14 o
   8   7   1        7.99       -1.58     11.97 o
   9   7   1      227.00      228.78     20.56 o
  10   7   1        1.86        2.74     18.38 o
  11   7   1        4.34       10.04     20.86 o
 -11   8   1       16.63        4.15     22.78 o
 -10   8   1       51.45       30.95     32.85 o
  -9   8   1       35.68       41.98     14.30 o
  -8   8   1      128.34      162.43     17.59 o
  -7   8   1        6.06      -29.78     19.93 o
  -6   8   1       91.29       90.66      9.66 o
  -5   8   1     1413.58     1434.86     40.01 o
  -4   8   1       48.99       48.46      9.33 o
  -3   8   1     4112.18     3965.39     95.23 o
  -2   8   1       68.82       62.89      9.13 o
  -1   8   1     5698.98     5818.39     48.43 o
   0   8   1      100.89       89.80      5.91 o
   1   8   1     1389.72     1292.17     21.66 o
   2   8   1     1197.80     1243.96     17.98 o
   3   8   1     5924.19     5670.22     63.01 o
   4   8   1      743.53      801.46     27.00 o
   5   8   1      531.89      521.49     24.40 o
   6   8   1      454.99      455.52     14.97 o
   7   8   1       31.21       70.79     19.08 o
   8   8   1       18.67       56.18     15.41 o
   9   8   1      352.46      429.48     26.87 o
  10   8   1       34.32       63.22     20.28 o
  11   8   1      240.39      258.49     38.17 o
 -11   9   1      206.42      208.25     36.13 o
 -10   9   1       26.85       36.90     22.25 o
  -9   9   1       17.72       -1.45     14.57 o
  -8   9   1      193.76      175.45     19.23 o
  -7   9   1       71.60       53.32     12.50 o
  -6   9   1      652.05      730.55     31.87 o
  -5   9   1      921.66     1022.45     34.76 o
  -4   9   1      114.94      129.91     17.71 o
  -3   9   1        5.01        2.19      5.83 o
  -2   9   1      196.05      197.54      8.04 o
  -1   9   1      476.85      473.41     14.98 o
   0   9   1     3034.74     2982.42     41.56 o
   1   9   1      673.25      698.49     14.84 o
   2   9   1      352.45      332.57     10.11 o
   3   9   1       95.32       89.15      6.31 o
   4   9   1       26.47       34.30      7.48 o
   5   9   1     1248.02     1213.19     27.13 o
   6   9   1     1058.56     1006.52     25.69 o
   7   9   1      967.39      956.11     46.89 o
   8   9   1       99.79      123.05     31.13 o
   9   9   1        3.38        9.89     14.89 o
  10   9   1       21.21       66.27     21.51 o
  11   9   1        2.90        5.86     26.97 o
 -10  10   1       86.77      107.09     35.92 o
  -9  10   1      348.34      393.68     35.11 o
  -8  10   1      292.95      299.40     23.74 o
  -7  10   1      354.57      324.36     25.45 o
  -6  10   1      556.44      551.08     28.72 o
  -5  10   1        1.14        3.10     11.05 o
  -4  10   1      928.26      999.82     44.33 o
  -3  10   1      722.97      741.06     27.39 o
  -2  10   1      909.63      826.23     17.56 o
  -1  10   1       48.54       63.76      7.51 o
   0  10   1      368.08      359.74     16.60 o
   1  10   1       19.96       21.23      7.71 o
   2  10   1     3228.83     3255.58     39.12 o
   3  10   1     1130.42     1112.30     22.42 o
   4  10   1      278.46      220.94     13.60 o
   5  10   1      321.39      359.65     17.03 o
   6  10   1        3.15      -17.89     15.09 o
   7  10   1       42.84       43.78     16.16 o
   8  10   1      249.49      285.79     29.36 o
   9  10   1       10.05       35.60     22.79 o
  10  10   1      145.08      173.20     32.69 o
 -10  11   1        4.11       32.00     34.29 o
  -9  11   1      153.50      178.76     27.83 o
  -8  11   1       17.98        3.40     48.00 o
  -7  11   1      745.01      748.30     36.09 o
  -6  11   1       89.48       65.80     13.96 o
  -5  11   1     2592.36     2622.67     78.01 o
  -4  11   1       37.19       37.10     15.50 o
  -3  11   1      122.09      114.66     12.73 o
  -2  11   1       71.64       60.92      5.57 o
  -1  11   1      210.54      207.23     13.57 o
   0  11   1       37.86       54.72      7.99 o
   1  11   1     1287.85     1350.37     30.76 o
   2  11   1      511.05      488.63     18.88 o
   3  11   1      208.59      197.26     12.74 o
   4  11   1       57.24       35.89     14.21 o
   5  11   1        6.42        0.13      9.22 o
   6  11   1       82.02       60.32     14.17 o
   7  11   1      113.40       94.86     18.36 o
   8  11   1       82.47       73.35     21.74 o
   9  11   1        4.10      -14.03     20.05 o
  10  11   1        0.30       -8.82     24.06 o
 -10  12   1       13.93        2.67     30.36 o
  -9  12   1      389.79      456.00     40.42 o
  -8  12   1        8.01        6.01     22.55 o
  -7  12   1      377.50      419.68     27.95 o
  -6  12   1       43.92       40.83     21.33 o
  -5  12   1      329.30      357.67     32.09 o
  -4  12   1      636.13      711.18     47.69 o
  -3  12   1      198.87      208.60     20.16 o
  -2  12   1       11.49       12.50      5.75 o
  -1  12   1      789.64      759.00     25.94 o
   0  12   1       41.08       40.62      6.70 o
   1  12   1        2.24       -0.08      4.51 o
   2  12   1       54.26       57.67      9.67 o
   3  12   1       10.68        1.22     13.58 o
   4  12   1      142.42      145.19     16.23 o
   5  12   1       86.70       56.40     13.88 o
   6  12   1      177.53      167.76     21.37 o
   7  12   1        2.07        0.82     16.12 o
   8  12   1       15.93        3.29     16.09 o
   9  12   1        6.46        3.13     27.25 o
  10  12   1       25.43       17.22     24.92 o
  -9  13   1       39.33      -22.09     39.23 o
  -8  13   1        2.34      -18.96     25.11 o
  -7  13   1      118.52      141.29     30.50 o
  -6  13   1     1424.51     1471.94     49.49 o
  -5  13   1      591.47      527.89     45.59 o
  -4  13   1       19.36       18.39     16.65 o
  -3  13   1      640.72      620.70     36.55 o
  -2  13   1       96.32       94.37      8.65 o
  -1  13   1      101.50      116.51     11.83 o
   0  13   1      785.65      813.25     21.78 o
   1  13   1        3.98        7.63      5.31 o
   2  13   1     2628.79     2764.62     40.93 o
   3  13   1      108.13      114.39     10.87 o
   4  13   1        3.21      -13.34     13.64 o
   5  13   1      176.56      179.02     30.50 o
   6  13   1      108.57      112.56     19.83 o
   7  13   1        2.44        0.69     14.13 o
   8  13   1      414.43      389.06     34.26 o
   9  13   1       39.67       51.19     30.72 o
  -9  14   1        8.54        2.97     30.28 o
  -8  14   1        8.22       21.28     27.48 o
  -7  14   1      138.36      175.58     29.03 o
  -6  14   1      102.44      106.00     20.37 o
  -5  14   1      194.19      177.54     31.19 o
  -4  14   1      710.62      685.92     49.28 o
  -3  14   1      172.72      229.51     32.06 o
  -2  14   1      293.06      305.16     16.87 o
  -1  14   1       41.73       35.48     10.70 o
   0  14   1        4.59       -6.53      6.57 o
   1  14   1      743.01      737.27     20.62 o
   2  14   1        9.55       12.43      7.02 o
   3  14   1      840.01      951.99     42.99 o
   4  14   1      143.40      171.74     23.40 o
   5  14   1       36.80       31.50     20.19 o
   6  14   1       20.79       32.04     15.64 o
   7  14   1       87.38       91.49     21.52 o
   8  14   1       96.04       77.16     28.27 o
   9  14   1      106.02       92.26     34.08 o
  -8  15   1       89.74       26.71     33.31 o
  -7  15   1      204.19      239.89     42.48 o
  -6  15   1      107.22       64.82     23.93 o
  -5  15   1       67.68       72.71     21.83 o
  -4  15   1       65.05       80.39     32.62 o
  -3  15   1       10.85       26.20     14.96 o
  -2  15   1       82.65       74.25     15.63 o
  -1  15   1     1852.26     1926.52     40.68 o
   0  15   1       65.26       22.73     13.21 o
   1  15   1      826.85      823.26     22.58 o
   2  15   1       37.22       41.62     14.14 o
   3  15   1       23.69       41.82     15.34 o
   4  15   1      111.38      116.82     36.57 o
   5  15   1      354.23      337.48     41.44 o
   6  15   1       11.42       34.08     26.62 o
   7  15   1      311.72      346.87     47.36 o
   8  15   1       92.46       87.36     35.27 o
  -8  16   1        4.92      -13.01     32.81 o
  -7  16   1       20.11        7.66     30.52 o
  -6  16   1        1.70       19.71     20.81 o
  -5  16   1       19.29       38.17     23.75 o
  -4  16   1      101.38      147.95     23.92 o
  -3  16   1       27.49        4.62     12.32 o
  -2  16   1      195.34      224.75     23.25 o
  -1  16   1        6.87        2.13     12.46 o
   0  16   1      217.93      197.56     18.04 o
   1  16   1      625.71      638.36     27.23 o
   2  16   1      311.90      351.16     29.13 o
   3  16   1      233.62      226.10     23.97 o
   4  16   1       15.33       53.29     31.80 o
   5  16   1      159.79      160.22     42.98 o
   6  16   1       14.60       13.81     28.98 o
   7  16   1       30.55       13.72     27.25 o
   8  16   1        6.23       24.52     39.28 o
  -7  17   1        8.98        7.13     31.41 o
  -6  17   1       36.50       49.41     25.75 o
  -5  17   1       11.57       13.71     19.41 o
  -4  17   1      214.23      248.53     28.62 o
  -3  17   1        0.04        2.72     22.79 o
  -2  17   1       15.39       29.17     28.32 o
  -1  17   1       69.65       28.36     20.56 o
   0  17   1      364.90      375.82     27.45 o
   1  17   1      140.30      100.52     19.14 o
   2  17   1      702.78      756.39     41.63 o
   3  17   1       37.89       37.68     18.90 o
   4  17   1       66.77       68.27     23.85 o
   5  17   1      137.38       75.14     31.90 o
   6  17   1       79.69       77.98     34.07 o
   7  17   1       62.79       45.02     38.62 o
  -6  18   1       43.99       70.99     24.45 o
  -5  18   1        0.26       12.26     18.43 o
  -4  18   1        5.27       -5.90     22.46 o
  -3  18   1       67.24       57.80     23.67 o
  -2  18   1      324.63      237.64     35.98 o
  -1  18   1      948.32     1079.49     45.75 o
   0  18   1      294.31      252.58     29.83 o
   1  18   1      158.79      151.64     29.05 o
   2  18   1        1.90       -1.80     39.83 o
   3  18   1        4.97       33.12     35.36 o
   4  18   1        3.86       -4.46     19.79 o
   5  18   1        1.83       34.83     25.13 o
   6  18   1       52.45       33.25     29.97 o
  -5  19   1      109.87      163.39     41.51 o
  -4  19   1       61.09       29.96     31.39 o
  -3  19   1      121.05      141.92     33.81 o
  -2  19   1       50.13       57.32     20.49 o
  -1  19   1      357.53      328.99     36.14 o
   0  19   1       36.15       34.44     19.13 o
   1  19   1        3.34      -27.62     43.21 o
   2  19   1       13.35      -14.74     34.99 o
   3  19   1        9.18       11.57     29.07 o
   4  19   1        0.89       -5.10     30.21 o
   5  19   1        4.02       12.94     66.99 o
  -4  20   1       80.65       95.29     34.76 o
  -3  20   1       12.03        3.87     28.06 o
  -2  20   1        7.78       13.86     31.14 o
  -1  20   1       60.33       48.56     20.83 o
   0  20   1       46.10       48.65     25.41 o
   1  20   1        3.08       -6.33     35.51 o
   2  20   1       52.03       50.96     34.56 o
   3  20   1        1.88       32.08     32.61 o
   4  20   1       42.31       37.86     41.17 o
  -2  21   1       46.57       27.76     29.26 o
  -1  21   1       59.62       53.76     36.49 o
   0  21   1        8.65       -8.89     24.19 o
   1  21   1       23.76       -6.32     33.35 o
   2  21   1       60.70       48.29     38.87 o
 -12   0   2        4.37       26.40     33.10 o
 -10   0   2      122.77      122.46     23.21 o
  -8   0   2      743.92      645.88     26.80 o
  -6   0   2      804.24      815.70     21.08 o
  -4   0   2     6724.94     6733.45     47.90 o
  -2   0   2     3626.48     3459.39     27.10 o
   2   0   2     6336.86     6395.33     37.29 o
   4   0   2      973.35      925.26     29.50 o
   6   0   2    16637.55    16153.44    159.94 o
   8   0   2      161.37      138.51     31.53 o
  10   0   2        6.75       34.07     43.01 o
  12   0   2      309.32      359.13     50.84 o
 -12   1   2      101.92      139.59     37.63 o
 -11   1   2       24.63       42.64     17.79 o
 -10   1   2       28.14       34.17     12.72 o
  -9   1   2      134.48      130.11     11.36 o
  -8   1   2      755.51      720.55     23.20 o
  -7   1   2     1288.06     1315.60     24.56 o
  -6   1   2       54.75       57.52      5.17 o
  -5   1   2      348.58      441.92      9.62 o
  -4   1   2      110.62      122.34      4.59 o
  -3   1   2     7699.18     7990.33     43.77 o
  -2   1   2     9315.44     9206.65     27.27 o
  -1   1   2     3585.39     3363.46     17.57 o
   1   1   2     4551.74     4641.41     27.22 o
   2   1   2     9739.08     9729.98     71.15 o
   3   1   2     4791.72     4786.28     46.45 o
   4   1   2     2001.47     1853.22     27.15 o
   5   1   2     1574.50     1481.43     35.17 o
   6   1   2      463.02      489.75     19.31 o
   7   1   2      240.12      220.15     20.13 o
   8   1   2     1210.52     1150.66     44.30 o
   9   1   2     1332.17     1376.93     45.86 o
  10   1   2       41.97       35.66     14.31 o
  11   1   2       27.04        9.60     15.34 o
  12   1   2       31.96       34.82     22.49 o
 -12   2   2       64.49       79.24     27.32 o
 -11   2   2      346.67      432.48     31.21 o
 -10   2   2       39.57       36.35     30.16 o
  -9   2   2      471.86      535.92     23.98 o
  -8   2   2       56.14       46.03     11.89 o
  -7   2   2       66.12       58.34      7.24 o
  -6   2   2      230.66      192.35      8.53 o
  -5   2   2    13359.02    13302.13     87.28 o
  -4   2   2     4453.41     4530.01     40.13 o
  -3   2   2     4102.66     3977.26     26.91 o
  -2   2   2    15656.00    14966.34     47.37 o
  -1   2   2    18884.64    18475.29     80.62 o
   0   2   2       15.01       24.48      2.34 o
   1   2   2    76082.07    74827.05    785.47 o
   2   2   2     2524.96     2616.00     20.85 o
   3   2   2      142.89      140.50      7.12 o
   4   2   2     3444.61     3532.94     41.78 o
   5   2   2     2422.35     2381.18     41.07 o
   6   2   2     2922.14     2975.53     42.87 o
   7   2   2      835.68      803.81     21.36 o
   8   2   2        0.09        6.64      6.55 o
   9   2   2      168.60      166.35     19.21 o
  10   2   2       36.59       39.64     13.93 o
  11   2   2       84.30      117.31     18.95 o
  12   2   2       36.89       15.27     18.02 o
 -12   3   2        0.77       26.22     24.32 o
 -11   3   2       26.88        8.26     21.31 o
 -10   3   2      764.77      826.43     39.29 o
  -9   3   2       11.93       33.18     10.36 o
  -8   3   2     2974.64     3066.09     49.25 o
  -7   3   2      296.19      264.90     12.41 o
  -6   3   2      587.47      590.90     15.90 o
  -5   3   2        7.26       10.78      4.93 o
  -4   3   2     4076.32     4156.66     40.22 o
  -3   3   2      359.31      407.23      6.91 o
  -2   3   2    17022.70    16625.62    147.92 o
  -1   3   2    13202.98    12982.01     52.46 o
   0   3   2     4225.76     4388.46     26.95 o
   1   3   2      104.85      289.24     43.18 o
   2   3   2     3362.30     3552.14     47.59 o
   3   3   2     4909.37     4770.05     73.34 o
   4   3   2      866.33      839.52     18.21 o
   5   3   2     2314.46     2381.92     36.28 o
   6   3   2      918.88      889.08     28.16 o
   7   3   2     1244.17     1203.52     27.99 o
   8   3   2        4.82        1.29      7.25 o
   9   3   2      997.30      909.39     37.23 o
  10   3   2      108.53       87.80     20.88 o
  11   3   2        8.39       17.49     22.86 o
  12   3   2        0.14       -3.38     17.44 o
 -12   4   2      288.95      334.10     47.92 o
 -11   4   2       28.54       16.98     23.75 o
 -10   4   2      469.63      532.63     35.98 o
  -9   4   2      739.91      731.78     31.94 o
  -8   4   2      619.02      663.00     26.81 o
  -7   4   2       66.38       81.03     21.65 o
  -6   4   2     7452.70     7479.65     79.90 o
  -5   4   2      183.32      225.38      9.61 o
  -4   4   2     9570.62     9711.48     60.10 o
  -3   4   2       74.08       99.53      4.70 o
  -2   4   2      237.35      250.49      6.16 o
  -1   4   2      447.66      527.46      9.14 o
   0   4   2    22572.66    22409.00    105.07 o
   1   4   2    14168.81    14416.43     69.55 o
   2   4   2     1802.08     1826.16     17.17 o
   3   4   2      747.03      736.91     16.88 o
   4   4   2     4854.73     5163.05     47.23 o
   5   4   2       94.11       85.46      7.60 o
   6   4   2      329.50      299.94     17.39 o
   7   4   2       26.18       10.18      7.88 o
   8   4   2      442.50      434.90     19.24 o
   9   4   2       14.05        6.51     11.21 o
  10   4   2      128.34       80.07     14.91 o
  11   4   2       92.45       78.49     22.18 o
  12   4   2       38.39       48.76     24.79 o
 -11   5   2        1.52        8.89     24.79 o
 -10   5   2      333.03      367.82     30.76 o
  -9   5   2      215.33      222.22     20.08 o
  -8   5   2     1055.99     1104.11     34.18 o
  -7   5   2     3107.14     3166.36     74.64 o
  -6   5   2      197.31      170.32     14.28 o
  -5   5   2     2300.21     2417.38     42.11 o
  -4   5   2     2201.06     2310.56     31.17 o
  -3   5   2     1876.83     1736.88     44.76 o
  -2   5   2     2154.61     2127.38     37.85 o
  -1   5   2       89.58       97.80      4.18 o
   0   5   2     1968.92     2007.44     18.47 o
   1   5   2     8691.72     9177.90     50.63 o
   2   5   2     2097.00     2233.24     30.85 o
   3   5   2      510.70      494.41     10.96 o
   4   5   2     2087.30     2378.94     31.49 o
   5   5   2       16.74       24.94      6.91 o
   6   5   2      184.21      171.55     10.05 o
   7   5   2      142.55      118.65     15.68 o
   8   5   2       39.61       26.88      8.47 o
   9   5   2      174.69      195.05     20.55 o
  10   5   2       96.21       40.07     15.35 o
  11   5   2      272.94      261.40     25.79 o
 -11   6   2      238.82      233.39     37.77 o
 -10   6   2       41.65       20.21     20.64 o
  -9   6   2      299.07      371.38     24.96 o
  -8   6   2       40.24       38.45     13.45 o
  -7   6   2     2554.65     2635.88     52.81 o
  -6   6   2       10.37        1.98      9.99 o
  -5   6   2     3574.55     3704.26     42.59 o
  -4   6   2      469.57      426.70     16.33 o
  -3   6   2      159.03      127.50     11.70 o
  -2   6   2     1408.04     1500.12     25.26 o
  -1   6   2     3583.78     3691.36     25.16 o
   0   6   2      946.01      973.78     13.50 o
   1   6   2     8002.27     8213.03     68.27 o
   2   6   2     1034.11     1072.32     17.01 o
   3   6   2       66.83       65.17      4.63 o
   4   6   2     1209.57     1145.42     19.24 o
   5   6   2       25.65       34.56      5.21 o
   6   6   2     1423.47     1452.43     33.02 o
   7   6   2     1986.00     2057.53     48.46 o
   8   6   2      164.69      140.72     15.54 o
   9   6   2       46.42       48.12     14.46 o
  10   6   2       74.75       61.37     17.12 o
  11   6   2       61.72       79.00     18.91 o
 -11   7   2       26.38       71.32     25.29 o
 -10   7   2      128.06      140.77     26.29 o
  -9   7   2       37.45       35.40     15.61 o
  -8   7   2      184.16      196.01     17.48 o
  -7   7   2       34.35       21.80     14.56 o
  -6   7   2       30.13       10.58      9.03 o
  -5   7   2      144.27      105.64      6.38 o
  -4   7   2      666.96      712.22     23.46 o
  -3   7   2      747.16      749.47     35.21 o
  -2   7   2     1518.88     1601.00     33.99 o
  -1   7   2     3645.63     3748.19     34.64 o
   0   7   2      105.40      110.75      5.22 o
   1   7   2        2.82        5.93      4.89 o
   2   7   2     4806.97     4847.16     39.79 o
   3   7   2      118.98      144.01      7.89 o
   4   7   2     4627.53     4542.02     62.54 o
   5   7   2      622.91      496.01     27.48 o
   6   7   2        4.04       23.43      6.48 o
   7   7   2       46.82       62.52     23.09 o
   8   7   2      709.14      805.71     33.59 o
   9   7   2      186.71      233.57     21.98 o
  10   7   2      479.45      506.02     45.76 o
  11   7   2       52.87       44.66     19.89 o
 -11   8   2        1.50      -26.60     28.58 o
 -10   8   2      110.73      152.77     29.12 o
  -9   8   2       73.24       27.63     17.57 o
  -8   8   2        4.93      -18.09     12.88 o
  -7   8   2      192.09      163.44     13.28 o
  -6   8   2      133.62      108.85     18.16 o
  -5   8   2        2.98      -10.93     12.42 o
  -4   8   2       20.10       22.53      6.59 o
  -3   8   2     3832.06     3785.35    107.11 o
  -2   8   2     3559.14     3555.46     48.05 o
  -1   8   2      108.74      122.94      7.37 o
   0   8   2     5140.63     5093.67     71.38 o
   1   8   2     4012.26     4056.21     49.60 o
   2   8   2     1316.82     1416.01     26.07 o
   3   8   2       89.88       99.36      6.16 o
   4   8   2      529.76      456.24     14.89 o
   5   8   2      303.13      261.18     16.55 o
   6   8   2     2932.88     3052.64     73.38 o
   7   8   2        7.58        7.15      9.52 o
   8   8   2      935.22      810.87     40.13 o
   9   8   2       51.05       27.62     23.32 o
  10   8   2       55.91       87.97     20.44 o
  11   8   2       15.97       70.06     24.00 o
 -11   9   2        8.89      -12.05     22.94 o
 -10   9   2      145.89      173.96     30.44 o
  -9   9   2      429.50      453.10     37.73 o
  -8   9   2       11.83       -6.85     12.13 o
  -7   9   2      555.17      586.24     25.83 o
  -6   9   2      136.89      138.83     15.50 o
  -5   9   2       12.44        2.27     19.74 o
  -4   9   2     1725.92     1631.59     54.22 o
  -3   9   2     2748.49     2681.77     51.31 o
  -2   9   2       16.10        8.59      3.63 o
  -1   9   2     1832.97     1708.61     29.91 o
   0   9   2      668.12      630.51     16.74 o
   1   9   2       27.65       27.86      8.91 o
   2   9   2      137.77      121.08      8.88 o
   3   9   2     2046.61     1938.28     49.38 o
   4   9   2      338.36      310.80     24.93 o
   5   9   2      281.19      271.33     26.91 o
   6   9   2       52.17       65.20     14.83 o
   7   9   2       35.18       39.85     16.80 o
   8   9   2       66.77      106.36     18.58 o
   9   9   2      115.29      140.14     22.66 o
  10   9   2      307.65      379.95     34.71 o
  11   9   2        9.47       47.70     21.01 o
 -10  10   2       60.98       44.42     23.57 o
  -9  10   2       39.95       22.22     18.57 o
  -8  10   2       51.85       26.29     18.97 o
  -7  10   2      282.07      245.47     21.16 o
  -6  10   2     2055.52     2102.62     72.86 o
  -5  10   2     4140.83     4151.34     72.50 o
  -4  10   2     1945.62     1988.52     74.69 o
  -3  10   2      898.92      779.19     29.64 o
  -2  10   2     3204.43     3257.66     53.38 o
  -1  10   2     3271.11     3317.29     64.34 o
   0  10   2      820.02      826.76     21.45 o
   1  10   2      519.77      479.09     23.02 o
   2  10   2     1402.27     1425.88     33.29 o
   3  10   2      249.70      228.92     15.40 o
   4  10   2       29.29       25.31      6.69 o
   5  10   2      785.45      769.34     35.78 o
   6  10   2        5.82       -3.53      7.46 o
   7  10   2      124.65      122.23     20.82 o
   8  10   2       12.30       14.70     17.67 o
   9  10   2        2.84       20.37     15.32 o
  10  10   2       14.97       30.29     22.27 o
 -10  11   2      229.77      261.56     45.07 o
  -9  11   2       49.64       14.95     20.82 o
  -8  11   2      422.47      449.73     33.05 o
  -7  11   2       62.73       51.09     14.53 o
  -6  11   2      587.47      566.27     29.21 o
  -5  11   2      404.73      384.58     27.81 o
  -4  11   2       24.97       29.92      7.41 o
  -3  11   2       15.47       19.23     16.22 o
  -2  11   2     6275.68     6201.40     52.09 o
  -1  11   2     1204.15     1205.24     33.44 o
   0  11   2     1772.15     1824.23     33.26 o
   1  11   2       22.70       23.42      4.99 o
   2  11   2      440.98      475.86     21.94 o
   3  11   2      523.21      543.14     20.97 o
   4  11   2     1458.22     1563.91     33.63 o
   5  11   2      222.07      231.76     20.25 o
   6  11   2      208.40      180.92     21.54 o
   7  11   2       88.04       63.07     16.73 o
   8  11   2        5.12       -7.90     17.27 o
   9  11   2       35.22       36.22     18.19 o
  10  11   2        4.77       -5.31     21.69 o
 -10  12   2       35.88       91.23     40.57 o
  -9  12   2        2.20      -21.10     21.84 o
  -8  12   2       40.57       32.87     18.75 o
  -7  12   2       14.83       -5.12     17.01 o
  -6  12   2      301.51      311.40     25.24 o
  -5  12   2      307.51      235.52     81.20 o
  -4  12   2     2508.54     2731.23    168.68 o
  -3  12   2      143.25      145.72     27.74 o
  -2  12   2       31.56       33.96      6.84 o
  -1  12   2        4.87       21.29     10.54 o
   0  12   2      646.24      641.71     21.16 o
   1  12   2      344.64      376.24     22.97 o
   2  12   2     5151.26     5223.55     68.70 o
   3  12   2     1289.51     1419.72     34.43 o
   4  12   2        6.96        2.44     16.27 o
   5  12   2      187.07      176.88     20.15 o
   6  12   2       48.59       58.11     17.07 o
   7  12   2       71.45       79.90     20.23 o
   8  12   2       66.91       33.82     19.03 o
   9  12   2       63.99       26.13     22.63 o
  10  12   2        0.05       41.23     28.03 o
  -9  13   2      143.44      116.35     42.64 o
  -8  13   2       14.56        6.59     21.20 o
  -7  13   2       54.33       23.08     21.35 o
  -6  13   2      199.56      195.24     34.75 o
  -5  13   2      159.33      111.23     36.00 o
  -4  13   2        0.91      -14.01     17.16 o
  -3  13   2      923.94      927.72     46.72 o
  -2  13   2      644.56      538.67     18.93 o
  -1  13   2      510.40      508.58     21.52 o
   0  13   2      984.48      923.16     26.09 o
   1  13   2      370.15      315.37     21.50 o
   2  13   2      269.98      274.62     23.95 o
   3  13   2      845.97      849.46     28.13 o
   4  13   2        5.07      -11.79     15.75 o
   5  13   2      222.80      229.31     32.94 o
   6  13   2       37.43       49.11     16.33 o
   7  13   2       70.06       81.10     22.42 o
   8  13   2       30.02       47.24     18.37 o
   9  13   2       81.86      123.31     67.57 o
  -9  14   2      110.74       94.82     56.89 o
  -8  14   2        5.24       29.91     26.65 o
  -7  14   2       25.57       27.63     23.02 o
  -6  14   2      121.79      110.18     28.82 o
  -5  14   2       59.85       13.62     20.26 o
  -4  14   2      128.00      102.68     19.97 o
  -3  14   2        3.02       -4.54     15.91 o
  -2  14   2      252.23      262.31     19.77 o
  -1  14   2      241.32      201.44     14.52 o
   0  14   2        3.88        1.73      6.66 o
   1  14   2      954.37      929.23     52.03 o
   2  14   2       41.55       11.51      9.42 o
   3  14   2      686.24      700.64     44.26 o
   4  14   2      298.00      280.06     24.91 o
   5  14   2      458.59      390.11     43.55 o
   6  14   2      172.47      211.41     43.26 o
   7  14   2      123.77      122.29     23.78 o
   8  14   2       71.65       75.06     23.50 o
   9  14   2        7.28        4.46     28.00 o
  -8  15   2       45.89       50.01     31.69 o
  -7  15   2       46.45       47.37     26.38 o
  -6  15   2        5.72       24.18     19.96 o
  -5  15   2      120.15      114.17     25.25 o
  -4  15   2      393.46      430.38     34.15 o
  -3  15   2      256.34      277.60     25.08 o
  -2  15   2        8.26       -3.01     10.45 o
  -1  15   2       26.95       -1.66      9.23 o
   0  15   2      102.48       84.43     11.86 o
   1  15   2       20.85       13.91     10.66 o
   2  15   2      917.87      980.81     34.22 o
   3  15   2       38.81       30.15     15.30 o
   4  15   2      463.78      446.14     44.62 o
   5  15   2        6.93       10.70     20.37 o
   6  15   2       21.91       24.27     41.17 o
   7  15   2       48.38       44.81     23.57 o
   8  15   2       66.61      152.19     38.23 o
  -8  16   2       78.06      124.69     39.18 o
  -7  16   2        2.84      -23.88     30.46 o
  -6  16   2      157.35      118.26     65.97 o
  -5  16   2      119.34      162.44     25.97 o
  -4  16   2       69.86       55.07     17.95 o
  -3  16   2       68.46       62.65     16.91 o
  -2  16   2       48.63       33.68     14.50 o
  -1  16   2      192.54      175.10     19.30 o
   0  16   2      438.94      423.48     22.79 o
   1  16   2      159.56      100.41     17.75 o
   2  16   2      270.13      269.49     26.98 o
   3  16   2      113.93      130.78     26.04 o
   4  16   2      350.90      338.20     50.65 o
   5  16   2       38.35       47.44     21.62 o
   6  16   2      226.92      279.39     42.87 o
   7  16   2       35.10       53.01     22.28 o
   8  16   2      165.90      209.26     43.77 o
  -7  17   2       12.27        6.48     26.40 o
  -6  17   2        5.45       35.38     21.98 o
  -5  17   2        1.19       -0.60     16.92 o
  -4  17   2       15.70       42.16     19.05 o
  -3  17   2      185.09      183.38     32.92 o
  -2  17   2        4.56       -6.54     16.10 o
  -1  17   2       64.40       63.64     13.14 o
   0  17   2      128.35      145.74     15.98 o
   1  17   2      169.45      148.23     20.68 o
   2  17   2        3.96       -5.25     15.00 o
   3  17   2        2.57       21.17     18.85 o
   4  17   2       10.85       24.69     30.76 o
   5  17   2       51.43       38.79     26.14 o
   6  17   2       85.90       79.92     34.77 o
   7  17   2        4.84       14.00     30.46 o
  -6  18   2      117.38      266.20     56.81 o
  -5  18   2       66.29       52.91     34.23 o
  -4  18   2       25.49       47.28     27.62 o
  -3  18   2        2.16        6.30     25.77 o
  -2  18   2        8.33       -9.87     18.01 o
  -1  18   2      137.41      128.08     19.77 o
   0  18   2      117.60      131.22     28.33 o
   1  18   2       38.50       33.29     17.02 o
   2  18   2       48.09       45.52     15.83 o
   3  18   2       74.24       54.53     25.34 o
   4  18   2       22.97       24.51     41.00 o
   5  18   2       16.85       47.66     40.31 o
   6  18   2       11.78      -38.53     37.23 o
  -5  19   2        0.72       28.27     28.14 o
  -4  19   2       78.77      103.52     32.71 o
  -3  19   2        1.03      -27.51     22.39 o
  -2  19   2        8.36       -7.46     19.74 o
  -1  19   2       99.37       72.44     21.24 o
   0  19   2      122.98       86.95     21.07 o
   1  19   2        2.00      -30.19     25.16 o
   2  19   2       24.34       25.98     33.05 o
   3  19   2       50.97       28.76     46.41 o
   4  19   2       35.75       32.25     24.44 o
   5  19   2        3.08       13.26     69.78 o
  -4  20   2       84.20       66.10     31.09 o
  -3  20   2        0.04       19.28     28.96 o
  -2  20   2       14.87       -1.61     31.25 o
  -1  20   2        6.28       19.14     18.35 o
   0  20   2       21.00      -10.48     27.30 o
   1  20   2        5.49       -8.23     26.83 o
   2  20   2       36.81       27.56     46.12 o
   3  20   2        5.44       86.14     49.77 o
   4  20   2       22.13      -18.42     31.67 o
  -2  21   2       27.38       16.06     43.04 o
  -1  21   2       41.94       14.29     23.34 o
   0  21   2       40.39       38.43     28.85 o
   1  21   2       15.61      -41.42     46.45 o
   2  21   2       45.34      -82.74     55.18 o
 -11   0   3      469.08      551.07     43.62 o
  -9   0   3      601.95      570.81     45.03 o
  -7   0   3     2929.33     2911.11     49.70 o
  -5   0   3        2.68        8.40      4.62 o
  -3   0   3     2538.06     2569.97     26.54 o
  -1   0   3     3574.92     3687.56     31.18 o
   1   0   3    12102.66    12422.83     49.59 o
   3   0   3      176.79      198.95      8.34 o
   5   0   3       33.29       44.92     12.86 o
   7   0   3        3.07       53.85     16.33 o
   9   0   3      586.06      647.91     73.00 o
  11   0   3       57.36       64.23     26.45 o
 -12   1   3       36.70       70.46     36.22 o
 -11   1   3       48.24       76.25     21.38 o
 -10   1   3      651.69      681.44     31.37 o
  -9   1   3     1061.82     1071.94     30.93 o
  -8   1   3      174.55      140.33     10.94 o
  -7   1   3       14.15        9.80      8.83 o
  -6   1   3      875.89      814.14     16.35 o
  -5   1   3      624.87      680.83     12.42 o
  -4   1   3     1816.46     1946.56     17.89 o
  -3   1   3      964.83     1000.51     10.46 o
  -2   1   3     3144.83     2986.35     23.59 o
  -1   1   3     4663.10     4511.67     22.88 o
   0   1   3    12145.89    12136.39     83.14 o
   1   1   3     4574.45     4512.84     33.48 o
   2   1   3     4733.06     4812.87     27.39 o
   3   1   3       38.23       29.21      3.25 o
   4   1   3      266.28      276.28     12.67 o
   5   1   3        3.48       10.98      7.22 o
   6   1   3      924.75      901.12     28.79 o
   7   1   3      182.68      160.63     15.20 o
   8   1   3      880.59      923.59     35.22 o
   9   1   3        1.70        7.75     15.51 o
  10   1   3       76.37       69.59     15.09 o
  11   1   3       15.09       15.50     18.54 o
  12   1   3      158.28      177.64     27.88 o
 -12   2   3       82.94      132.37     27.85 o
 -11   2   3      184.14      197.93     30.58 o
 -10   2   3      115.51       59.08     26.33 o
  -9   2   3      125.55      137.44     28.51 o
  -8   2   3      835.96      843.03     25.90 o
  -7   2   3        8.85        9.72      6.47 o
  -6   2   3     1163.61     1171.50     21.15 o
  -5   2   3        6.33       10.54      4.20 o
  -4   2   3      262.64      240.46      6.92 o
  -3   2   3      662.88      637.00      8.28 o
  -2   2   3    23769.39    23156.43    150.68 o
  -1   2   3     8592.32     8353.50     59.15 o
   0   2   3     5786.17     6018.45     39.47 o
   1   2   3    19335.67    19303.05     58.63 o
   2   2   3      500.38      533.24     10.30 o
   3   2   3     3345.31     3485.89     43.57 o
   4   2   3     9279.92     9434.20     67.96 o
   5   2   3     4481.13     4475.81     57.99 o
   6   2   3      452.98      432.77     20.46 o
   7   2   3       41.88       53.28     10.38 o
   8   2   3        9.92       -1.43     10.03 o
   9   2   3      372.21      385.71     25.13 o
  10   2   3      189.28      218.78     21.73 o
  11   2   3        7.89       -6.52     21.36 o
  12   2   3       15.50        1.72     22.06 o
 -12   3   3       57.89       78.55     26.74 o
 -11   3   3      132.35      190.69     31.80 o
 -10   3   3      206.70      213.62     25.45 o
  -9   3   3       28.44       34.83     11.58 o
  -8   3   3      660.71      668.63     29.50 o
  -7   3   3     2106.97     1850.58     43.80 o
  -6   3   3     1551.85     1550.26     23.57 o
  -5   3   3     2712.19     2508.28     26.93 o
  -4   3   3     5689.91     5640.92     30.36 o
  -3   3   3     2501.19     2335.55     19.09 o
  -2   3   3      614.93      633.49      9.38 o
  -1   3   3    11062.36    11651.71     49.44 o
   0   3   3     7712.53     7847.51     65.72 o
   1   3   3    69895.41    69655.45    526.56 o
   2   3   3    13667.20    14200.99     70.12 o
   3   3   3     5593.21     5503.00     38.93 o
   4   3   3     2642.24     2703.01     30.32 o
   5   3   3      118.60      179.21     13.19 o
   6   3   3      282.45      266.87     16.87 o
   7   3   3     2480.51     2371.47     38.07 o
   8   3   3      689.48      703.31     21.27 o
   9   3   3      338.82      255.27     22.23 o
  10   3   3       98.82       87.79     17.38 o
  11   3   3       36.87        4.85     15.31 o
 -12   4   3        0.97        4.85     26.44 o
 -11   4   3       81.47       93.61     25.88 o
 -10   4   3      116.58      116.13     21.52 o
  -9   4   3     1383.42     1351.32     39.53 o
  -8   4   3      211.54      247.77     19.34 o
  -7   4   3     2490.99     2415.72     47.88 o
  -6   4   3       45.77       50.67      5.61 o
  -5   4   3      399.83      422.36     11.11 o
  -4   4   3      503.91      616.87     12.24 o
  -3   4   3     7724.07     7617.40     80.28 o
  -2   4   3     5620.79     6013.44     54.71 o
  -1   4   3    19194.86    18824.69     87.90 o
   0   4   3     1960.72     1830.08     16.37 o
   1   4   3       23.66       45.17      4.52 o
   2   4   3     2797.80     2971.35     30.39 o
   3   4   3    17441.37    17192.19     92.64 o
   4   4   3     2123.91     2117.32     29.57 o
   5   4   3     4900.45     4510.59     47.06 o
   6   4   3        1.36        8.12      9.10 o
   7   4   3       79.43       28.53     10.72 o
   8   4   3      147.37      118.44     10.82 o
   9   4   3      193.68      218.71     20.90 o
  10   4   3      154.02      149.89     19.17 o
  11   4   3       14.04        2.82     17.43 o
 -11   5   3       80.93       68.73     25.32 o
 -10   5   3       82.72       79.60     24.44 o
  -9   5   3       60.53       61.53     13.35 o
  -8   5   3      297.48      310.52     20.39 o
  -7   5   3     1123.15     1140.98     35.33 o
  -6   5   3      146.65      166.81     11.30 o
  -5   5   3     4959.79     4955.34     69.94 o
  -4   5   3     2878.70     2898.75     29.62 o
  -3   5   3       83.47       74.89      4.02 o
  -2   5   3     2114.89     2032.13     26.48 o
  -1   5   3     2370.01     2540.43     27.58 o
   0   5   3     8407.50     8686.66     61.13 o
   1   5   3     5297.97     5428.40     59.17 o
   2   5   3     8586.94     8296.86     91.58 o
   3   5   3    14444.16    14762.63    126.31 o
   4   5   3     1473.03     1601.16     27.17 o
   5   5   3       56.88       59.89      8.51 o
   6   5   3     2630.41     2499.79     48.80 o
   7   5   3      755.72      709.40     28.41 o
   8   5   3      158.93      118.83     14.11 o
   9   5   3      318.49      292.64     23.41 o
  10   5   3        8.20       -3.19     13.15 o
  11   5   3      135.70      138.53     20.80 o
 -11   6   3       35.96       75.72     25.05 o
 -10   6   3        6.96       36.22     19.66 o
  -9   6   3       18.48       31.03     12.75 o
  -8   6   3       25.34       40.22      9.41 o
  -7   6   3      110.92      130.30     11.52 o
  -6   6   3      383.47      419.80     16.27 o
  -5   6   3      391.55      422.96     13.88 o
  -4   6   3     2109.26     2164.26     26.09 o
  -3   6   3     1999.85     1975.24     20.73 o
  -2   6   3     5637.25     5567.76     77.43 o
  -1   6   3     2278.32     2281.95     23.32 o
   0   6   3     4541.24     4562.66     43.38 o
   1   6   3      341.15      394.45     10.90 o
   2   6   3      787.60      736.63     19.72 o
   3   6   3       52.65       65.12      6.42 o
   4   6   3     3987.39     3845.62     42.78 o
   5   6   3       42.59       44.92      6.81 o
   6   6   3      354.95      362.78     20.04 o
   7   6   3      164.22      142.01     15.40 o
   8   6   3      137.12      187.32     18.93 o
   9   6   3       63.33       41.04     19.43 o
  10   6   3       61.68       59.28     18.42 o
  11   6   3      132.16      199.80     24.95 o
 -11   7   3      121.37      155.81     31.61 o
 -10   7   3        9.91       40.60     18.82 o
  -9   7   3      128.02      157.71     22.32 o
  -8   7   3       82.36      100.00     14.63 o
  -7   7   3      733.94      743.97     22.89 o
  -6   7   3      194.53      197.39     10.86 o
  -5   7   3     1415.12     1394.95     22.70 o
  -4   7   3     2458.05     2390.30     41.70 o
  -3   7   3      134.45       95.36      8.50 o
  -2   7   3     2225.89     2119.45     29.21 o
  -1   7   3      269.09      269.56      8.02 o
   0   7   3     1245.60     1329.91     18.21 o
   1   7   3     6927.23     7120.56     54.21 o
   2   7   3     3078.16     3208.80     56.20 o
   3   7   3      199.36      193.69     10.69 o
   4   7   3      660.76      657.00     14.83 o
   5   7   3       37.23       20.30      4.84 o
   6   7   3     1572.70     1668.57     35.38 o
   7   7   3      321.36      349.19     17.31 o
   8   7   3      161.63      118.04     18.52 o
   9   7   3       83.41       87.34     15.57 o
  10   7   3       34.22       46.04     17.11 o
  11   7   3      404.33      476.35     39.45 o
 -11   8   3       92.32      153.65     34.57 o
 -10   8   3       41.84       41.90     20.12 o
  -9   8   3       58.09       53.38     15.91 o
  -8   8   3      107.48       84.39     14.87 o
  -7   8   3     3062.89     3152.82     59.36 o
  -6   8   3       22.86       14.19      8.59 o
  -5   8   3     3098.98     3162.42     53.33 o
  -4   8   3     1566.47     1586.06     41.16 o
  -3   8   3      739.93      715.63     19.63 o
  -2   8   3     2359.84     2499.23     25.69 o
  -1   8   3      241.06      166.99      6.88 o
   0   8   3       32.25       33.82      7.16 o
   1   8   3      406.07      477.05     21.40 o
   2   8   3      548.61      625.96     16.81 o
   3   8   3     3163.88     3154.10     69.23 o
   4   8   3       14.30       13.38      5.10 o
   5   8   3      197.34      202.86     10.93 o
   6   8   3      906.99      939.95     27.20 o
   7   8   3      662.20      654.91     22.72 o
   8   8   3      202.39      140.12     19.92 o
   9   8   3      345.67      400.77     27.33 o
  10   8   3        7.63       13.74     18.89 o
  11   8   3       51.88       45.50     31.64 o
 -11   9   3       84.59       88.94     28.79 o
 -10   9   3      289.21      331.26     30.78 o
  -9   9   3      180.65      180.10     22.27 o
  -8   9   3        0.33       -4.06     21.34 o
  -7   9   3        6.58       -4.63     10.80 o
  -6   9   3     3345.64     3526.34     66.69 o
  -5   9   3     1051.55     1089.04     34.80 o
  -4   9   3     1960.43     2033.38     56.86 o
  -3   9   3     2656.02     2605.97     41.25 o
  -2   9   3      174.02      167.36      7.41 o
  -1   9   3       91.62       97.35      5.54 o
   0   9   3     1813.33     1778.47     28.15 o
   1   9   3       86.75      100.47     11.61 o
   2   9   3     1188.99     1290.34     32.61 o
   3   9   3       67.09       73.65      8.39 o
   4   9   3      197.99      185.40      9.35 o
   5   9   3      294.43      249.47     13.13 o
   6   9   3      313.10      321.66     22.00 o
   7   9   3      209.19      224.90     20.68 o
   8   9   3      384.55      307.47     47.87 o
   9   9   3      147.95      102.40     21.79 o
  10   9   3        9.79        0.68     16.85 o
 -10  10   3        5.62       23.94     19.47 o
  -9  10   3      151.63      200.72     25.58 o
  -8  10   3      341.48      374.80     29.19 o
  -7  10   3       18.76      -14.53     15.79 o
  -6  10   3       41.02       47.56     11.18 o
  -5  10   3     2456.36     2498.91     80.68 o
  -4  10   3      421.44      447.80     35.70 o
  -3  10   3     3498.29     3641.94     61.47 o
  -2  10   3      508.58      490.79     13.97 o
  -1  10   3      986.47      955.53     20.33 o
   0  10   3     3549.97     3565.03     40.56 o
   1  10   3      149.46      200.52     15.75 o
   2  10   3        3.32       18.30     14.16 o
   3  10   3       77.08       84.00      9.99 o
   4  10   3      985.73     1005.19     37.32 o
   5  10   3      274.42      276.29     30.33 o
   6  10   3      491.13      595.70     27.38 o
   7  10   3      810.22      770.67     45.27 o
   8  10   3       56.07       62.96     18.74 o
   9  10   3        0.55       -3.64     16.66 o
  10  10   3       35.87       70.00     21.23 o
 -10  11   3       20.58       -0.99     21.66 o
  -9  11   3        2.65       -9.04     18.75 o
  -8  11   3        4.05      -22.37     17.17 o
  -7  11   3     1065.67     1059.61     53.19 o
  -6  11   3       96.53      115.28     15.63 o
  -5  11   3     1886.20     2047.22     50.69 o
  -4  11   3      785.81      724.89     39.40 o
  -3  11   3        9.63       11.00      9.87 o
  -2  11   3       14.90       17.72      5.70 o
  -1  11   3     1303.68     1237.66     25.64 o
   0  11   3      448.11      402.00     14.82 o
   1  11   3     2422.29     2437.99     49.22 o
   2  11   3      241.98      236.98     16.05 o
   3  11   3     1732.57     1860.85     41.77 o
   4  11   3      131.57      138.63     15.12 o
   5  11   3      120.56      117.72     17.26 o
   6  11   3      308.33      259.22     19.75 o
   7  11   3      372.82      418.82     34.82 o
   8  11   3      134.24      115.16     23.47 o
   9  11   3      359.91      339.16     41.29 o
  10  11   3        3.99       19.32     23.33 o
 -10  12   3       10.64       18.37     23.80 o
  -9  12   3      312.91      316.79     32.26 o
  -8  12   3      185.70      130.96     34.12 o
  -7  12   3      462.45      474.29     48.19 o
  -6  12   3        0.07      -11.59     33.73 o
  -5  12   3      128.24      112.61     14.06 o
  -4  12   3      138.32      137.23     22.87 o
  -3  12   3     2153.98     1979.15     41.90 o
  -2  12   3      825.20      831.88     22.10 o
  -1  12   3     1114.58     1046.32     24.64 o
   0  12   3      105.53      102.96      8.53 o
   1  12   3      386.34      420.50     25.13 o
   2  12   3      762.57      776.72     28.50 o
   3  12   3       66.90       69.36     11.04 o
   4  12   3        6.66        5.02     11.60 o
   5  12   3      467.74      549.72     33.37 o
   6  12   3        1.15        4.24     18.63 o
   7  12   3      110.44      153.75     25.33 o
   8  12   3      103.31       79.10     21.16 o
   9  12   3        2.05        0.79     18.37 o
  -9  13   3       24.90        6.29     33.63 o
  -8  13   3       82.75       64.35     22.40 o
  -7  13   3      250.16      259.29     39.89 o
  -6  13   3      596.86      605.13     50.34 o
  -5  13   3      200.95      177.01     30.94 o
  -4  13   3     1109.21     1145.58     49.33 o
  -3  13   3       23.73       32.14     15.74 o
  -2  13   3        1.83      -12.66     10.50 o
  -1  13   3       96.83       65.00      8.68 o
   0  13   3     1467.03     1386.23     28.86 o
   1  13   3      120.23      105.67     13.66 o
   2  13   3        8.33       33.07     13.49 o
   3  13   3      623.29      632.81     26.58 o
   4  13   3      128.35      106.61     17.57 o
   5  13   3      109.49      110.76     17.70 o
   6  13   3      266.21      247.44     25.61 o
   7  13   3       27.69       23.75     16.84 o
   8  13   3       37.34       51.38     20.81 o
   9  13   3       45.60       72.00     20.18 o
  -9  14   3        1.35      -38.80     25.87 o
  -8  14   3      173.02       98.15     24.52 o
  -7  14   3       50.42       28.96     22.82 o
  -6  14   3        4.83       -7.29     40.14 o
  -5  14   3       39.04       51.81     20.27 o
  -4  14   3       60.53       66.36     15.54 o
  -3  14   3        4.75       18.26     12.29 o
  -2  14   3      108.28       62.69     16.22 o
  -1  14   3      169.73      173.10     13.00 o
   0  14   3       30.67       25.90      7.77 o
   1  14   3      316.35      303.70     21.39 o
   2  14   3      844.81      766.07     36.00 o
   3  14   3       77.15       80.83     11.33 o
   4  14   3       61.30       54.49     14.58 o
   5  14   3        7.19       -1.43     21.09 o
   6  14   3       27.60       30.68     38.37 o
   7  14   3      113.01      100.48     22.71 o
   8  14   3       14.31       16.42     18.95 o
   9  14   3       17.99       31.70     29.18 o
  -8  15   3      344.93      321.95     38.56 o
  -7  15   3       18.84       29.66     24.48 o
  -6  15   3        8.25      -13.03     19.53 o
  -5  15   3      126.94      105.79     22.60 o
  -4  15   3      287.92      249.25     26.88 o
  -3  15   3      231.65      217.74     22.40 o
  -2  15   3       44.62       28.18      9.84 o
  -1  15   3       19.01        6.83     12.05 o
   0  15   3       26.40       36.08     12.45 o
   1  15   3        7.12       11.66     11.51 o
   2  15   3       21.12       30.90     15.56 o
   3  15   3      400.98      368.93     33.95 o
   4  15   3       38.27       41.20     13.56 o
   5  15   3      263.42      254.36     39.76 o
   6  15   3        2.94       24.83     25.76 o
   7  15   3       99.63       66.04     22.07 o
   8  15   3        6.54       23.40     20.47 o
  -8  16   3       96.57       61.83     28.27 o
  -7  16   3        3.98        5.21     22.36 o
  -6  16   3        0.71        2.05     19.91 o
  -5  16   3      193.99      180.34     25.34 o
  -4  16   3        4.41       15.98     15.84 o
  -3  16   3       11.66      -16.43     22.18 o
  -2  16   3      186.28      198.76     19.61 o
  -1  16   3      108.61       67.78     14.30 o
   0  16   3      506.13      573.03     27.02 o
   1  16   3       51.71       40.19     12.61 o
   2  16   3       44.09       68.14     19.38 o
   3  16   3       29.88       16.27     17.43 o
   4  16   3      212.10      216.32     45.13 o
   5  16   3        4.47      -13.09     32.50 o
   6  16   3        4.55       -2.93     25.80 o
   7  16   3       92.35       95.22     25.79 o
  -7  17   3       66.73       79.24     30.67 o
  -6  17   3      137.76      177.28     28.99 o
  -5  17   3        0.13       44.67     28.32 o
  -4  17   3      289.93      288.45     41.69 o
  -3  17   3        0.49      -13.12     17.77 o
  -2  17   3       56.01       32.82     15.07 o
  -1  17   3      355.48      341.74     26.43 o
   0  17   3       47.15       27.01     15.42 o
   1  17   3       21.96        6.37     20.39 o
   2  17   3      284.96      388.91     33.35 o
   3  17   3        7.50        8.25     22.72 o
   4  17   3        6.27       35.42     45.25 o
   5  17   3       19.67        2.55     26.54 o
   6  17   3       59.70       49.54     25.83 o
   7  17   3        3.58      -27.41     24.30 o
  -6  18   3       13.63       58.16     31.91 o
  -5  18   3        0.32       -4.91     23.68 o
  -4  18   3        2.71        3.60     17.59 o
  -3  18   3      331.88      296.02     31.74 o
  -2  18   3        1.66       10.39     15.20 o
  -1  18   3      175.11      215.03     23.52 o
   0  18   3      130.60      123.31     22.20 o
   1  18   3       40.14       24.34     15.24 o
   2  18   3       95.45       69.16     19.63 o
   3  18   3       73.46       86.51     40.89 o
   4  18   3       46.24       51.39     25.93 o
   5  18   3      113.50      129.49     43.87 o
   6  18   3        1.29      -13.39     32.41 o
  -5  19   3      103.81      107.58     34.99 o
  -4  19   3        1.77      -19.99     20.42 o
  -3  19   3       80.09       73.19     21.58 o
  -2  19   3      113.65      118.24     23.63 o
  -1  19   3       27.43      -14.09     19.46 o
   0  19   3       21.18      -40.05     28.25 o
   1  19   3      200.81      244.17     38.96 o
   2  19   3       87.04       61.20     22.34 o
   3  19   3      158.53      133.90     49.96 o
   4  19   3        6.80       29.17     26.57 o
   5  19   3       22.80       62.63     31.65 o
  -4  20   3       51.35       28.90     20.71 o
  -3  20   3       52.96       27.36     33.68 o
  -2  20   3       28.23       35.06     36.03 o
  -1  20   3       57.50       42.97     20.38 o
   0  20   3       87.68       46.34     27.38 o
   1  20   3       85.51       74.69     27.60 o
   2  20   3       40.94       50.57     37.70 o
   3  20   3       42.79       84.26     49.20 o
   4  20   3        1.14       -4.57     35.18 o
  -1  21   3        4.07        1.71     20.59 o
   0  21   3       57.64       32.92     29.05 o
   1  21   3      126.40       27.16     43.81 o
 -12   0   4      745.96      665.33     79.88 o
 -10   0   4     1864.54     1936.01    130.43 o
  -8   0   4     1513.48     1510.35     39.27 o
  -6   0   4      515.07      541.49     22.91 o
  -4   0   4    13488.31    13938.49    140.59 o
  -2   0   4      718.56      639.94     11.66 o
   0   0   4       34.21       33.57      5.43 o
   2   0   4     7129.07     7122.36     62.87 o
   4   0   4      423.26      460.54     21.69 o
   6   0   4     3292.14     3314.02     70.92 o
   8   0   4      909.43      902.21     58.11 o
  10   0   4       78.17       40.24     51.16 o
 -12   1   4      204.99      255.40     58.67 o
 -11   1   4        7.35       15.49     27.24 o
 -10   1   4        3.90       25.74     14.76 o
  -9   1   4      311.14      319.39     17.88 o
  -8   1   4      763.90      751.22     23.16 o
  -7   1   4     1396.80     1364.47     27.93 o
  -6   1   4     1918.29     1851.93     25.89 o
  -5   1   4       70.21       73.57      5.04 o
  -4   1   4      135.35      127.67      5.46 o
  -3   1   4     1094.33     1240.25     13.86 o
  -2   1   4      409.97      396.68      7.35 o
  -1   1   4     3758.91     3953.91     42.44 o
   0   1   4    22624.06    22576.32     95.83 o
   1   1   4      651.86      693.99     10.97 o
   2   1   4      687.39      724.83      9.84 o
   3   1   4      819.54      738.14     13.57 o
   4   1   4     3835.32     3681.73     37.85 o
   5   1   4     1491.38     1276.52     23.75 o
   6   1   4       25.00       16.98      8.04 o
   7   1   4      166.77      148.66     15.45 o
   8   1   4     3214.48     3335.90     65.49 o
   9   1   4      297.30      331.44     24.32 o
  10   1   4      327.33      325.38     29.16 o
  11   1   4        8.00       31.96     21.46 o
 -12   2   4       32.14       40.97     28.15 o
 -11   2   4       85.28       94.32     25.00 o
 -10   2   4      176.24      170.17     18.28 o
  -9   2   4      352.35      413.52     22.26 o
  -8   2   4      816.78      791.27     23.42 o
  -7   2   4      379.42      337.74     13.53 o
  -6   2   4      639.68      653.37     15.95 o
  -5   2   4     5801.56     5836.29     39.40 o
  -4   2   4      122.66      145.02      5.96 o
  -3   2   4     6455.11     6544.67     34.14 o
  -2   2   4      308.86      361.51      8.14 o
  -1   2   4      222.10      315.78     22.83 o
   0   2   4      884.04      845.52     12.98 o
   1   2   4    17975.02    18046.56     73.42 o
   2   2   4      972.77      963.59     25.37 o
   3   2   4     5033.87     5077.92     36.98 o
   4   2   4        0.18        3.67      5.69 o
   5   2   4        6.87        1.66      9.04 o
   6   2   4       48.95       46.11      8.61 o
   7   2   4     2009.84     1850.07     45.58 o
   8   2   4      121.92      164.90     20.28 o
   9   2   4        7.21       29.23     14.43 o
  10   2   4      373.17      393.44     28.13 o
  11   2   4       78.08       42.05     18.28 o
 -11   3   4        2.55        9.90     35.01 o
 -10   3   4      119.62      161.48     18.35 o
  -9   3   4      702.79      678.79     28.95 o
  -8   3   4       79.86      102.92     13.09 o
  -7   3   4      119.38      118.33      8.29 o
  -6   3   4      810.49      846.52     16.87 o
  -5   3   4      404.90      396.71     10.65 o
  -4   3   4     3505.95     3497.28     29.76 o
  -3   3   4      362.83      367.49     10.81 o
  -2   3   4     6414.85     6626.04     33.00 o
  -1   3   4     4867.35     4886.20     62.35 o
   0   3   4      811.55      805.58     11.99 o
   1   3   4      626.04      620.38     12.51 o
   2   3   4     1219.68     1226.84     23.70 o
   3   3   4     1656.16     1657.02     21.49 o
   4   3   4     3584.33     3391.44     35.59 o
   5   3   4      758.80      681.74     23.60 o
   6   3   4     1757.49     1699.15     40.47 o
   7   3   4       94.70       82.72     13.30 o
   8   3   4       92.13       88.14     14.18 o
   9   3   4       48.88       40.04     14.26 o
  10   3   4        5.27       33.58     15.36 o
  11   3   4       64.05       75.65     20.11 o
 -11   4   4       57.52       74.34     20.19 o
 -10   4   4      156.19      208.11     20.56 o
  -9   4   4      684.54      655.53     25.50 o
  -8   4   4      294.18      270.93     15.81 o
  -7   4   4      193.55      185.25     10.49 o
  -6   4   4     1194.12     1204.08     21.42 o
  -5   4   4      490.84      458.66     11.88 o
  -4   4   4     7505.93     7449.93     86.31 o
  -3   4   4      627.07      715.46     13.14 o
  -2   4   4      588.59      656.99     11.05 o
  -1   4   4     4308.89     4370.94     23.19 o
   0   4   4     1480.41     1491.80     18.39 o
   1   4   4      381.24      422.24     11.30 o
   2   4   4     5326.36     5299.03     69.21 o
   3   4   4      841.13      823.98     16.74 o
   4   4   4       78.45      107.48      8.05 o
   5   4   4      105.50      124.86      7.29 o
   6   4   4      992.54     1032.21     32.21 o
   7   4   4       17.45      -10.67     12.45 o
   8   4   4     2640.76     2572.24     58.34 o
   9   4   4      382.74      387.37     26.54 o
  10   4   4      722.91      728.39     36.79 o
  11   4   4        4.59       11.66     15.59 o
 -11   5   4       15.27       17.54     25.07 o
 -10   5   4       28.34       62.14     18.42 o
  -9   5   4      232.43      250.85     18.69 o
  -8   5   4      397.40      391.18     20.37 o
  -7   5   4     2379.84     2391.88     43.22 o
  -6   5   4      259.93      246.63     10.54 o
  -5   5   4      169.83      161.86      7.78 o
  -4   5   4      183.79      160.72      7.78 o
  -3   5   4     1544.67     1628.34     19.67 o
  -2   5   4     4975.32     5216.88     37.23 o
  -1   5   4      134.93      108.74      4.51 o
   0   5   4    11879.87    12386.66     79.28 o
   1   5   4      818.96      995.76     24.86 o
   2   5   4     1839.64     1894.49     28.88 o
   3   5   4      469.93      435.73     14.61 o
   4   5   4     4624.17     4684.98     43.49 o
   5   5   4     1295.70     1306.75     25.39 o
   6   5   4      782.27      773.96     28.05 o
   7   5   4      192.39      161.66     16.89 o
   8   5   4       20.37       22.19     10.54 o
   9   5   4      245.53      286.98     23.58 o
  10   5   4      309.09      363.67     28.08 o
  11   5   4       49.50       45.68     29.13 o
 -11   6   4      285.50      333.73     39.18 o
 -10   6   4      388.25      414.12     28.71 o
  -9   6   4      568.42      626.86     33.67 o
  -8   6   4       43.99       63.61     10.99 o
  -7   6   4      209.46      212.22     13.60 o
  -6   6   4       24.50       33.63      7.40 o
  -5   6   4     3597.91     3658.66     43.06 o
  -4   6   4      678.07      645.60     14.91 o
  -3   6   4     1798.42     1663.09     25.09 o
  -2   6   4       98.42      101.69      5.79 o
  -1   6   4     6271.88     6621.52     38.45 o
   0   6   4      940.38     1017.38     16.12 o
   1   6   4     3468.71     3506.12     54.40 o
   2   6   4      323.99      365.63     11.31 o
   3   6   4       79.76       81.11      6.34 o
   4   6   4       30.35       11.90      5.62 o
   5   6   4       15.76        9.53      5.11 o
   6   6   4       27.57       17.38      7.27 o
   7   6   4      410.73      431.43     25.71 o
   8   6   4       80.19       73.31     19.35 o
   9   6   4      428.21      403.98     26.79 o
  10   6   4       86.73      138.37     20.13 o
  11   6   4       41.95      115.59     21.34 o
 -11   7   4      122.46      166.14     33.66 o
 -10   7   4       10.52       35.22     18.33 o
  -9   7   4      177.68      202.41     25.32 o
  -8   7   4     1229.88     1197.87     47.22 o
  -7   7   4      474.73      483.68     18.62 o
  -6   7   4     2750.09     2735.40     52.00 o
  -5   7   4        3.80       -2.84      5.62 o
  -4   7   4      119.24      126.05      5.40 o
  -3   7   4     2056.25     2042.26     34.14 o
  -2   7   4     4628.77     4478.85     49.96 o
  -1   7   4      626.40      770.43     15.54 o
   0   7   4       18.83       23.09      3.72 o
   1   7   4       23.18       12.88      5.13 o
   2   7   4     2038.22     2187.50     39.14 o
   3   7   4      637.67      693.41     15.93 o
   4   7   4      979.57     1055.01     24.27 o
   5   7   4        8.32        5.73      6.48 o
   6   7   4        4.82       -1.51      6.62 o
   7   7   4       39.30       28.24      8.59 o
   8   7   4        1.41      -13.42      8.94 o
   9   7   4        1.23        5.59     13.06 o
  10   7   4        4.78       21.81     15.61 o
  11   7   4       43.72       36.37     22.92 o
 -11   8   4       29.51       43.81     28.42 o
 -10   8   4      810.39      898.84     42.60 o
  -9   8   4        0.51        5.33     16.39 o
  -8   8   4      268.00      309.48     26.85 o
  -7   8   4        2.69       -0.15     10.63 o
  -6   8   4     3425.74     3494.45     94.07 o
  -5   8   4       27.45       -3.08     17.62 o
  -4   8   4     6483.05     5863.82     88.63 o
  -3   8   4       78.74       57.67      5.38 o
  -2   8   4      254.07      245.78      8.47 o
  -1   8   4        1.20        1.52      5.43 o
   0   8   4      495.81      536.25     13.11 o
   1   8   4      854.14      782.94     33.78 o
   2   8   4       92.81      100.78     14.05 o
   3   8   4     1401.64     1439.85     29.60 o
   4   8   4       65.82       74.27      7.58 o
   5   8   4      564.33      535.32     19.81 o
   6   8   4        6.70       -4.02     10.45 o
   7   8   4       54.80       72.35     10.70 o
   8   8   4      143.33      134.50     17.32 o
   9   8   4       29.36       17.98     18.06 o
  10   8   4        2.87       27.85     18.79 o
  11   8   4        6.35       28.34     28.00 o
 -10   9   4       65.81      139.33     23.94 o
  -9   9   4       34.13       28.93     16.72 o
  -8   9   4        1.49      -22.51     15.01 o
  -7   9   4      503.29      443.64     33.48 o
  -6   9   4     1532.76     1579.46     64.94 o
  -5   9   4      803.28      755.71     23.87 o
  -4   9   4      649.05      581.60     11.94 o
  -3   9   4      539.63      504.11     13.47 o
  -2   9   4      127.93      127.04      6.60 o
  -1   9   4     4331.58     4402.72     41.19 o
   0   9   4     1769.85     1859.13     38.61 o
   1   9   4      509.06      510.98     24.43 o
   2   9   4      100.64      105.25     12.86 o
   3   9   4     2862.55     2814.28     50.74 o
   4   9   4      479.83      453.25     20.83 o
   5   9   4      766.67      794.58     35.74 o
   6   9   4        0.65       -4.83     13.26 o
   7   9   4       36.59       43.41     10.23 o
   8   9   4       15.95        3.65     14.30 o
   9   9   4       40.89       -1.54     16.59 o
  10   9   4        2.05        9.77     21.65 o
 -10  10   4       45.13       39.47     19.20 o
  -9  10   4      101.79      129.48     20.71 o
  -8  10   4      217.07      200.23     27.13 o
  -7  10   4        1.00       -5.20     16.78 o
  -6  10   4      723.52      614.05     37.85 o
  -5  10   4      286.26      316.17     20.29 o
  -4  10   4        2.11        4.15      4.10 o
  -3  10   4     1335.39     1272.66     30.20 o
  -2  10   4       72.26       60.61      5.34 o
  -1  10   4       90.47       85.77      6.14 o
   0  10   4     1091.62     1137.91     33.15 o
   1  10   4     4593.06     4869.52     76.79 o
   2  10   4     1470.36     1545.63     43.08 o
   3  10   4     3861.02     4011.40     62.61 o
   4  10   4      163.78      199.04     15.67 o
   5  10   4      202.27      232.73     32.60 o
   6  10   4      905.43      919.06     37.72 o
   7  10   4      645.52      729.31     45.05 o
   8  10   4       94.26      106.04     25.42 o
   9  10   4      116.53       99.72     22.73 o
  10  10   4       35.57       28.14     19.93 o
 -10  11   4       45.29       63.67     22.30 o
  -9  11   4       24.09       15.32     20.63 o
  -8  11   4       82.06       65.25     20.94 o
  -7  11   4       16.33       21.63     16.71 o
  -6  11   4      489.79      417.56     47.94 o
  -5  11   4       88.89      100.85     11.91 o
  -4  11   4      371.05      359.74     32.66 o
  -3  11   4      127.95      111.08      9.17 o
  -2  11   4     1624.79     1647.16     25.48 o
  -1  11   4      270.58      225.39     10.88 o
   0  11   4     1336.26     1405.41     46.19 o
   1  11   4       13.52        9.30     18.41 o
   2  11   4      462.82      449.53     23.49 o
   3  11   4      254.53      270.33     19.09 o
   4  11   4     2101.38     2145.06     61.50 o
   5  11   4       18.72       -4.57     24.33 o
   6  11   4      399.95      427.45     25.77 o
   7  11   4      156.36      177.36     49.44 o
   8  11   4       26.89       36.10     16.83 o
   9  11   4        7.42       34.43     19.16 o
  10  11   4       89.49      107.17     25.94 o
  -9  12   4       13.52       10.91     20.75 o
  -8  12   4       23.34       34.53     22.78 o
  -7  12   4        1.85      -15.09     19.36 o
  -6  12   4     1314.17     1210.11     70.30 o
  -5  12   4     1186.93     1180.57     63.73 o
  -4  12   4      579.28      584.59     42.23 o
  -3  12   4       55.37       36.72     17.35 o
  -2  12   4      287.45      285.80     13.70 o
  -1  12   4       38.57       46.33      7.67 o
   0  12   4      841.89      902.86     38.52 o
   1  12   4        4.15       11.31     15.23 o
   2  12   4     2188.96     2295.78     50.83 o
   3  12   4      268.39      279.79     20.08 o
   4  12   4      129.91      158.19     14.99 o
   5  12   4        3.82        1.89     14.43 o
   6  12   4      743.23      769.55     61.09 o
   7  12   4        6.25       49.04     19.83 o
   8  12   4      184.01      224.76     28.63 o
   9  12   4        0.18        7.29     19.66 o
  -9  13   4       79.91       48.91     32.36 o
  -8  13   4      124.69       98.65     25.50 o
  -7  13   4      329.10      342.47     35.09 o
  -6  13   4      197.25      230.58     34.28 o
  -5  13   4       10.77       -4.46     22.19 o
  -4  13   4       89.56      121.07     20.05 o
  -3  13   4       33.80       60.94     13.51 o
  -2  13   4       83.85       50.71      8.75 o
  -1  13   4      829.85      864.82     26.66 o
   0  13   4      992.97      936.82     41.50 o
   1  13   4       57.47       62.90     14.23 o
   2  13   4       27.20       23.84     10.06 o
   3  13   4      888.30      946.87     34.32 o
   4  13   4      816.31      810.95     40.12 o
   5  13   4      434.88      428.36     43.45 o
   6  13   4      157.55      160.76     33.68 o
   7  13   4        1.19       -5.68     19.19 o
   8  13   4        0.02        3.42     19.29 o
   9  13   4       68.16       70.54     21.35 o
  -9  14   4       25.72       16.83     27.15 o
  -8  14   4      208.89      215.22     42.61 o
  -7  14   4        3.53      -19.64     19.19 o
  -6  14   4        3.09       -1.55     22.07 o
  -5  14   4      269.25      217.08     33.11 o
  -4  14   4        2.36       -9.34     20.12 o
  -3  14   4     1021.51      960.25     38.03 o
  -2  14   4        8.72       -0.89     11.41 o
  -1  14   4       60.87       68.62     11.57 o
   0  14   4       89.09       96.56     16.34 o
   1  14   4       81.47       61.48     14.42 o
   2  14   4        2.76        0.29     14.58 o
   3  14   4     1287.89     1358.41     41.75 o
   4  14   4      170.60      144.43     21.05 o
   5  14   4        1.13       -8.22     23.61 o
   6  14   4        1.39      -13.15     37.55 o
   7  14   4      156.88      150.97     26.42 o
   8  14   4       10.45        2.44     28.09 o
  -8  15   4      246.92      338.90     37.74 o
  -7  15   4        2.06       34.62     24.69 o
  -6  15   4       23.39       14.67     18.22 o
  -5  15   4      119.30      146.77     31.85 o
  -4  15   4       27.62       24.64     15.56 o
  -3  15   4       53.68       52.25     12.57 o
  -2  15   4      414.28      397.16     26.68 o
  -1  15   4       35.05       27.76     18.07 o
   0  15   4      124.33      164.46     20.69 o
   1  15   4      171.40      163.44     17.72 o
   2  15   4       55.26       37.51     11.79 o
   3  15   4        0.35        0.70     14.21 o
   4  15   4      111.67       74.27     19.50 o
   5  15   4       10.14       -1.70     23.17 o
   6  15   4        1.12      -30.10     30.00 o
   7  15   4       18.32       15.78     27.53 o
   8  15   4       15.72        7.45     20.47 o
  -7  16   4       59.52       56.07     39.73 o
  -6  16   4        1.64      -19.75     25.42 o
  -5  16   4      164.36      175.80     27.69 o
  -4  16   4      162.84      126.59     24.48 o
  -3  16   4        1.98        0.15     16.92 o
  -2  16   4       82.34       85.16     16.44 o
  -1  16   4      160.07      128.95     17.06 o
   0  16   4       21.19       10.84     20.70 o
   1  16   4      358.16      358.75     25.10 o
   2  16   4        2.94       14.36     18.22 o
   3  16   4        1.47       -2.79     18.99 o
   4  16   4       39.26       44.04     24.96 o
   5  16   4        6.68       29.06     22.37 o
   6  16   4        2.03       19.00     25.69 o
   7  16   4        5.51        4.90     19.66 o
  -7  17   4      113.12      204.83     43.45 o
  -6  17   4       50.72       62.62     28.24 o
  -5  17   4       20.23       34.24     22.65 o
  -4  17   4      122.55      121.60     31.37 o
  -3  17   4      668.02      673.49     44.53 o
  -2  17   4       16.82       14.29     15.68 o
  -1  17   4      157.21      178.72     20.76 o
   0  17   4        7.90       15.18     13.57 o
   1  17   4       12.70       14.85     23.65 o
   2  17   4       15.88       -6.17     25.63 o
   3  17   4      193.80      140.45     24.75 o
   4  17   4        3.89      -41.08     34.48 o
   5  17   4       65.36       78.53     28.92 o
   6  17   4       60.28       69.37     35.30 o
  -6  18   4       87.41       98.49     28.81 o
  -5  18   4      113.20      114.10     25.52 o
  -4  18   4        0.73      -15.14     19.63 o
  -3  18   4      144.21      125.40     23.94 o
  -2  18   4       68.38       68.02     16.95 o
  -1  18   4       30.36       16.59     15.21 o
   0  18   4      385.43      442.75     37.38 o
   1  18   4      133.88      109.91     21.20 o
   2  18   4       75.20       64.94     19.00 o
   3  18   4       82.84       92.92     82.13 o
   4  18   4        5.26       25.90     27.02 o
   5  18   4        3.53        8.73     29.61 o
   6  18   4       17.14       49.19     33.81 o
  -5  19   4        0.44       31.97     27.75 o
  -4  19   4       80.24       51.05     22.27 o
  -3  19   4        6.37       17.13     21.68 o
  -2  19   4      236.48      300.14     28.82 o
  -1  19   4        6.96        1.56     25.23 o
   0  19   4        6.72       -3.74     38.48 o
   1  19   4       14.08       23.56     16.26 o
   2  19   4       23.49        5.38     17.70 o
   3  19   4        0.58       14.79     30.04 o
   4  19   4       31.73      104.11     58.81 o
   5  19   4        0.06       28.56     27.52 o
  -3  20   4        1.18      -22.50     24.30 o
  -2  20   4        3.45      -13.02     26.90 o
  -1  20   4        7.51        9.38     26.48 o
   0  20   4       84.45       40.34     27.46 o
   1  20   4        2.13      -33.80     32.59 o
   2  20   4       21.77       32.82     37.84 o
   3  20   4        0.48        0.84     39.29 o
 -11   0   5       25.26       25.89     28.71 o
  -9   0   5      875.84      831.01     41.66 o
  -7   0   5     6002.24     5859.84     71.89 o
  -5   0   5     3352.66     3142.08     47.60 o
  -3   0   5     1377.48     1322.23     28.97 o
  -1   0   5    20020.75    20762.46    363.89 o
   1   0   5     5078.40     5294.03     43.80 o
   3   0   5      469.15      519.90     20.38 o
   5   0   5      172.18      162.05     10.21 o
   7   0   5      135.36      129.42     22.16 o
   9   0   5        1.83       10.07     41.66 o
  11   0   5       99.11       84.16     26.40 o
 -11   1   5      730.15      657.10     45.31 o
 -10   1   5       74.43       74.62     15.12 o
  -9   1   5     1305.61     1313.46     35.47 o
  -8   1   5      453.94      452.70     17.87 o
  -7   1   5       14.78       15.56      7.18 o
  -6   1   5      144.16      121.32      7.39 o
  -5   1   5     2384.32     2295.74     29.28 o
  -4   1   5     7755.91     7785.75     56.27 o
  -3   1   5    12531.28    12211.35     91.21 o
  -2   1   5     1575.77     1652.83     21.32 o
  -1   1   5      731.13      724.81     12.10 o
   0   1   5     1290.79     1288.44     14.85 o
   1   1   5      184.29      193.73      6.67 o
   2   1   5     3807.94     3581.16     30.04 o
   3   1   5     3402.62     3468.00     31.56 o
   4   1   5      560.26      560.53     13.58 o
   5   1   5     1915.96     1904.71     35.80 o
   6   1   5       13.51        9.46      6.15 o
   7   1   5      186.35      172.59     15.83 o
   8   1   5      424.83      410.15     28.76 o
   9   1   5        6.81      -18.10     15.83 o
  10   1   5        7.35        2.50     22.37 o
  11   1   5        0.07      -12.84     22.41 o
 -11   2   5        0.96      -20.30     23.19 o
 -10   2   5       43.88       49.67     15.90 o
  -9   2   5      359.19      367.19     18.81 o
  -8   2   5     1373.26     1354.00     29.28 o
  -7   2   5      726.10      682.78     19.73 o
  -6   2   5     2490.65     2415.22     29.64 o
  -5   2   5      854.99      849.62     15.85 o
  -4   2   5     4726.13     5261.51     41.13 o
  -3   2   5      635.11      743.11     13.40 o
  -2   2   5     9851.98     9756.73     65.46 o
  -1   2   5     1518.05     1507.26     18.26 o
   0   2   5     1324.93     1337.12     18.51 o
   1   2   5     3045.49     3297.01     34.81 o
   2   2   5      522.14      543.26     14.20 o
   3   2   5     1317.02     1176.41     18.45 o
   4   2   5     2912.80     2880.16     44.95 o
   5   2   5     1539.18     1524.82     35.94 o
   6   2   5       14.12       -1.63      5.80 o
   7   2   5       54.53       44.99      7.43 o
   8   2   5       73.58       58.13     13.45 o
   9   2   5      930.70     1000.17     40.49 o
  10   2   5      264.61      313.45     29.56 o
  11   2   5        0.07       -8.34     25.30 o
 -11   3   5        3.01       17.88     23.71 o
 -10   3   5      111.70      111.23     14.47 o
  -9   3   5       79.95       82.85     11.83 o
  -8   3   5      366.38      367.37     16.28 o
  -7   3   5      329.93      301.00     12.99 o
  -6   3   5      351.34      373.15     11.98 o
  -5   3   5      587.47      557.75     15.71 o
  -4   3   5     2492.66     2562.15     38.34 o
  -3   3   5      519.19      497.59     12.84 o
  -2   3   5     1152.07     1214.74     22.26 o
  -1   3   5      276.90      307.85      9.80 o
   0   3   5     7206.53     7318.12     61.43 o
   1   3   5    14076.45    14143.13     71.16 o
   2   3   5      223.43      210.45     11.43 o
   3   3   5      118.37       87.40      6.69 o
   4   3   5      163.23      166.89      9.54 o
   5   3   5      269.37      275.14     16.49 o
   6   3   5       25.55       37.65     12.05 o
   7   3   5     1347.02     1313.09     39.67 o
   8   3   5      146.15      209.58     19.99 o
   9   3   5      468.93      443.30     28.54 o
  10   3   5      119.24      134.50     25.45 o
  11   3   5        6.32      -11.46     18.95 o
 -11   4   5       55.55      101.78     26.30 o
 -10   4   5      484.61      419.22     27.92 o
  -9   4   5       11.33        5.82     10.54 o
  -8   4   5        1.78       -0.57      9.09 o
  -7   4   5      131.21      129.01     10.35 o
  -6   4   5      211.50      209.34     10.50 o
  -5   4   5       19.54       16.89      4.37 o
  -4   4   5      183.20      198.96     11.14 o
  -3   4   5     1357.95     1471.62     22.03 o
  -2   4   5      478.51      556.57     14.90 o
  -1   4   5      373.52      321.03      9.73 o
   0   4   5      841.88      839.72     14.00 o
   1   4   5       19.35       21.09      4.10 o
   2   4   5     1064.03     1024.69     22.22 o
   3   4   5      158.34      116.81      8.36 o
   4   4   5       24.84        2.62      4.52 o
   5   4   5     5804.05     5605.23     50.48 o
   6   4   5       61.18       71.73     11.39 o
   7   4   5       21.88       24.30     14.20 o
   8   4   5      255.99      253.92     20.27 o
   9   4   5      502.91      583.59     31.83 o
  10   4   5       25.26       34.93     16.09 o
  11   4   5      470.26      554.47     35.73 o
 -11   5   5       33.58       30.21     21.05 o
 -10   5   5      428.16      466.17     30.01 o
  -9   5   5       42.06       50.37     12.89 o
  -8   5   5       49.33       50.96     11.14 o
  -7   5   5      108.94      112.20     11.12 o
  -6   5   5      630.10      616.60     17.95 o
  -5   5   5       73.63       79.12     10.28 o
  -4   5   5     2236.06     2311.36     30.17 o
  -3   5   5      655.32      600.42     13.40 o
  -2   5   5     4929.48     5070.81     59.20 o
  -1   5   5     7190.25     7529.61     65.70 o
   0   5   5      654.81      716.59     13.71 o
   1   5   5     3038.78     3228.69     39.98 o
   2   5   5    15174.39    15059.30    122.58 o
   3   5   5     3840.99     3763.28     40.47 o
   4   5   5     1613.66     1644.71     27.08 o
   5   5   5      626.39      627.30     19.76 o
   6   5   5      943.17      862.06     30.54 o
   7   5   5      395.23      429.70     23.05 o
   8   5   5      467.22      435.82     25.53 o
   9   5   5       99.88      102.11     17.33 o
  10   5   5       30.94       75.90     17.75 o
  11   5   5        0.03       35.45     17.41 o
 -11   6   5       36.47       73.05     22.81 o
 -10   6   5       22.99       26.34     15.17 o
  -9   6   5        1.97       14.03     15.52 o
  -8   6   5      724.56      789.35     30.45 o
  -7   6   5      614.31      629.54     23.52 o
  -6   6   5     1574.23     1517.54     46.98 o
  -5   6   5      894.27      887.96     21.39 o
  -4   6   5     1255.80     1187.20     20.99 o
  -3   6   5      267.87      316.71     11.07 o
  -2   6   5     1439.68     1439.82     24.48 o
  -1   6   5     2578.69     2674.13     24.54 o
   0   6   5     4098.81     3907.98     40.13 o
   1   6   5     4477.42     4582.85     49.29 o
   2   6   5      517.10      539.88     16.11 o
   3   6   5       44.19       48.36      6.03 o
   4   6   5     3104.36     3121.61     37.39 o
   5   6   5       53.87       34.72      6.61 o
   6   6   5      171.06      207.82     11.62 o
   7   6   5        5.53        3.25     12.58 o
   8   6   5      290.25      270.25     21.51 o
   9   6   5        6.26       11.95     14.75 o
  10   6   5       20.30       21.90     14.80 o
  11   6   5      347.11      433.16     39.94 o
 -11   7   5      455.38      526.18     42.36 o
 -10   7   5      288.48      279.97     26.45 o
  -9   7   5      988.35     1063.28     48.50 o
  -8   7   5      239.63      271.83     30.57 o
  -7   7   5     1236.23     1293.71     50.52 o
  -6   7   5      343.16      284.62     14.96 o
  -5   7   5     1943.29     1910.80     42.06 o
  -4   7   5       86.87       93.24      6.57 o
  -3   7   5     4836.29     4908.35     51.44 o
  -2   7   5     1781.44     1655.21     30.14 o
  -1   7   5     3764.29     3963.61     33.79 o
   0   7   5       88.80      114.01     12.45 o
   1   7   5     5029.66     4957.50     71.78 o
   2   7   5     6556.97     6712.24     89.81 o
   3   7   5     1377.35     1411.80     26.82 o
   4   7   5     1314.99     1349.35     26.30 o
   5   7   5       17.84       15.99      6.61 o
   6   7   5      265.25      252.84     12.13 o
   7   7   5      283.45      233.24     15.29 o
   8   7   5      144.52      158.48     14.71 o
   9   7   5       92.78       76.14     16.07 o
  10   7   5       25.56       57.80     23.57 o
  11   7   5       12.16       26.43     22.77 o
 -11   8   5       49.16       70.35     30.32 o
 -10   8   5       21.70       37.15     19.36 o
  -9   8   5      144.37      178.27     29.84 o
  -8   8   5      154.51      177.07     24.88 o
  -7   8   5      159.38      183.76     25.16 o
  -6   8   5       36.55       44.36      9.50 o
  -5   8   5     1437.58     1370.55     31.37 o
  -4   8   5      970.19      979.91     16.65 o
  -3   8   5       22.87       27.17      6.11 o
  -2   8   5      406.53      351.22     10.97 o
  -1   8   5     4243.70     4188.94     35.39 o
   0   8   5      508.84      585.18     15.87 o
   1   8   5     5174.52     5134.92     76.88 o
   2   8   5     1156.68     1227.31     37.96 o
   3   8   5      539.94      580.53     28.36 o
   4   8   5       55.22       56.60     11.51 o
   5   8   5     1031.37     1014.49     22.74 o
   6   8   5       12.19       21.05      7.87 o
   7   8   5       92.38       83.12     11.60 o
   8   8   5      128.37      124.01     20.79 o
   9   8   5        7.18        0.91     15.95 o
  10   8   5        7.49       27.74     20.48 o
 -10   9   5      105.63      120.39     25.76 o
  -9   9   5       87.27       95.47     22.19 o
  -8   9   5       29.07       37.03     19.78 o
  -7   9   5      739.15      734.24     43.86 o
  -6   9   5      139.34      164.30     21.95 o
  -5   9   5      186.00      167.53     19.45 o
  -4   9   5     2636.64     2676.27     34.47 o
  -3   9   5     1131.57     1079.40     22.36 o
  -2   9   5      100.64      106.92      6.88 o
  -1   9   5     1711.38     1652.01     27.82 o
   0   9   5     1421.14     1342.30     37.63 o
   1   9   5      110.70       88.90     19.88 o
   2   9   5     1128.17     1088.76     36.49 o
   3   9   5     6343.24     6523.07    103.29 o
   4   9   5      167.71      145.62     13.00 o
   5   9   5       62.61       60.09      8.72 o
   6   9   5       55.48       46.34     10.74 o
   7   9   5       15.63       47.95     14.32 o
   8   9   5      142.22      152.08     21.45 o
   9   9   5        2.38      -30.65     20.43 o
  10   9   5       71.67       68.01     23.27 o
 -10  10   5        4.25       35.81     23.07 o
  -9  10   5        8.02       17.98     21.54 o
  -8  10   5      268.85      303.61     33.39 o
  -7  10   5      378.20      342.08     32.93 o
  -6  10   5      515.81      487.71     35.29 o
  -5  10   5       21.89       12.75     26.08 o
  -4  10   5       33.66       -5.88     23.34 o
  -3  10   5     1164.26     1171.34     27.01 o
  -2  10   5      683.59      622.11     20.08 o
  -1  10   5      275.35      287.44     11.85 o
   0  10   5      468.58      416.52     14.35 o
   1  10   5     1459.37     1468.53     44.33 o
   2  10   5      486.18      410.58     27.46 o
   3  10   5     2502.65     2526.67     52.72 o
   4  10   5       48.78       46.51     10.00 o
   5  10   5       64.74       54.06     16.33 o
   6  10   5      592.14      591.87     30.19 o
   7  10   5        1.39       16.81     22.48 o
   8  10   5        6.77        3.64     15.03 o
   9  10   5       81.79       66.77     26.41 o
  10  10   5       33.94       46.38     26.92 o
 -10  11   5        7.28        1.55     20.17 o
  -9  11   5       68.35       61.12     18.46 o
  -8  11   5      238.58      212.25     28.77 o
  -7  11   5       61.65       60.89     22.94 o
  -6  11   5       45.17       20.33     16.43 o
  -5  11   5     2334.43     2284.49     71.25 o
  -4  11   5      148.83      139.01     16.28 o
  -3  11   5      163.47      142.86     10.18 o
  -2  11   5      117.47      121.57      8.23 o
  -1  11   5     1822.75     1866.23     29.45 o
   0  11   5       20.82       20.21     10.39 o
   1  11   5     1122.04     1099.21     45.63 o
   2  11   5      658.70      694.99     43.73 o
   3  11   5       18.49       35.48     24.00 o
   4  11   5       32.65       29.34     12.68 o
   5  11   5       17.78        7.75     10.83 o
   6  11   5       52.81       12.45     12.98 o
   7  11   5      394.12      341.12     37.41 o
   8  11   5       66.04      120.11     23.80 o
   9  11   5       95.84      130.58     23.69 o
  -9  12   5        1.45      -11.46     24.34 o
  -8  12   5      100.96      142.60     24.49 o
  -7  12   5       46.98        7.94     19.65 o
  -6  12   5       14.98       -9.30     22.94 o
  -5  12   5       17.99       -1.45     37.37 o
  -4  12   5       10.00       15.88     13.89 o
  -3  12   5      535.17      555.00     27.19 o
  -2  12   5      706.01      741.77     31.61 o
  -1  12   5      465.29      495.08     26.11 o
   0  12   5      536.78      498.47     35.51 o
   1  12   5      168.98      136.50     15.85 o
   2  12   5       10.48       26.45     12.14 o
   3  12   5     2339.81     2351.88     54.47 o
   4  12   5      327.97      352.41     23.55 o
   5  12   5       59.19       62.42     16.28 o
   6  12   5        1.99      -16.00     19.99 o
   7  12   5       61.72       67.15     21.50 o
   8  12   5        0.77       16.88     17.02 o
   9  12   5       45.27       53.50     20.22 o
  -9  13   5       53.59       21.79     24.66 o
  -8  13   5       30.95       27.94     20.16 o
  -7  13   5      240.59      211.33     35.23 o
  -6  13   5        6.73        0.42     18.96 o
  -5  13   5       50.51       23.55     13.57 o
  -4  13   5      777.00      825.98     36.07 o
  -3  13   5       11.34       -3.35     13.76 o
  -2  13   5       33.01       14.87     14.12 o
  -1  13   5     1406.10     1341.35     43.47 o
   0  13   5       13.24       30.61     19.63 o
   1  13   5      298.53      266.16     22.00 o
   2  13   5      183.49      231.54     19.90 o
   3  13   5       25.73       36.94     11.50 o
   4  13   5      260.57      309.27     21.71 o
   5  13   5       21.80       17.33     17.49 o
   6  13   5        4.09       -0.64     40.09 o
   7  13   5      107.50       52.58     21.00 o
   8  13   5       49.86       49.24     20.48 o
   9  13   5       40.90       89.43     23.88 o
  -8  14   5       85.41      114.03     29.42 o
  -7  14   5      649.25      537.04     59.75 o
  -6  14   5      226.14      157.02     35.81 o
  -5  14   5       32.21       22.01     17.76 o
  -4  14   5        5.11        0.41     13.05 o
  -3  14   5       21.87       15.68     12.30 o
  -2  14   5      178.77      218.56     20.36 o
  -1  14   5      522.49      557.21     29.73 o
   0  14   5      453.23      451.62     43.65 o
   1  14   5      385.62      377.37     29.60 o
   2  14   5      281.13      281.20     20.21 o
   3  14   5      118.98      126.44     17.28 o
   4  14   5       25.94        1.05     16.13 o
   5  14   5        1.36       -6.83     23.60 o
   6  14   5       29.09        1.90     24.68 o
   7  14   5       47.70       55.59     21.93 o
   8  14   5        6.39      -16.03     19.35 o
  -8  15   5        9.62        7.40     28.88 o
  -7  15   5       77.29       63.32     30.99 o
  -6  15   5        0.92      -19.56     18.21 o
  -5  15   5      577.34      570.32     36.04 o
  -4  15   5       18.92        3.30     12.87 o
  -3  15   5      657.32      581.76     37.65 o
  -2  15   5      238.25      230.69     23.35 o
  -1  15   5      169.36      159.37     17.83 o
   0  15   5        1.33        8.77     21.45 o
   1  15   5       49.82       58.24     16.66 o
   2  15   5       12.39       23.35     11.57 o
   3  15   5      395.98      438.93     33.96 o
   4  15   5        2.35       13.02     16.39 o
   5  15   5       73.22       18.75     25.75 o
   6  15   5        9.99       -2.94     27.78 o
   7  15   5        2.93       10.41     33.93 o
   8  15   5        0.69       42.74     23.86 o
  -7  16   5      360.78      370.33     63.46 o
  -6  16   5        3.27       -3.62     16.47 o
  -5  16   5      145.68      130.78     23.80 o
  -4  16   5        2.90        6.49     15.22 o
  -3  16   5        0.59      -13.56     23.09 o
  -2  16   5      183.85      147.05     18.76 o
  -1  16   5      246.13      214.76     33.25 o
   0  16   5      199.73      199.55     23.31 o
   1  16   5      479.00      458.80     29.28 o
   2  16   5       12.30        3.81     16.42 o
   3  16   5        1.27      -25.47     16.98 o
   4  16   5      255.22      258.56     38.75 o
   5  16   5        1.23       -1.65     24.28 o
   6  16   5      188.02      260.62     42.70 o
   7  16   5        0.65        5.91     20.99 o
  -6  17   5       58.78       86.21     23.73 o
  -5  17   5        0.39       14.48     21.24 o
  -4  17   5        7.03      -19.72     17.84 o
  -3  17   5      148.71       86.84     19.81 o
  -2  17   5       40.91       29.93     14.60 o
  -1  17   5        5.33      -19.59     18.16 o
   0  17   5       55.28       31.48     16.00 o
   1  17   5        3.26        5.96     19.40 o
   2  17   5      176.45      197.68     26.71 o
   3  17   5       34.73       32.57     21.44 o
   4  17   5       47.57       69.31     31.95 o
   5  17   5      128.72      174.88     38.50 o
   6  17   5       73.34       93.14     34.34 o
  -5  18   5       25.66       21.96     18.57 o
  -4  18   5        8.55        2.63     19.80 o
  -3  18   5       18.92        0.74     19.08 o
  -2  18   5       71.84       38.33     14.35 o
  -1  18   5        9.46        3.19     19.60 o
   0  18   5       29.15      -52.17     34.78 o
   1  18   5       38.67       -0.93     19.07 o
   2  18   5       11.82       -8.77     17.28 o
   3  18   5      193.59      215.68     38.26 o
   4  18   5       96.03      146.44     80.13 o
   5  18   5       51.33       79.08     31.61 o
  -4  19   5        0.87      -38.50     25.66 o
  -3  19   5        1.28       -4.72     21.23 o
  -2  19   5       44.60       27.22     15.85 o
  -1  19   5        0.35      -36.90     29.07 o
   0  19   5       73.85       62.55     21.63 o
   1  19   5       91.95       91.23     26.16 o
   2  19   5       14.38      -16.92     20.36 o
   3  19   5       71.40       93.25     37.26 o
   4  19   5       11.25       93.35     44.74 o
  -3  20   5        0.28      -18.21     21.81 o
  -2  20   5       40.79       14.00     31.08 o
  -1  20   5       12.76       -6.33     24.13 o
   0  20   5        4.65        8.07     26.34 o
   1  20   5        0.36      -52.38     37.74 o
   2  20   5        9.84       22.97     36.11 o
 -10   0   6      276.54      211.18     27.84 o
  -8   0   6       80.01       55.98     11.38 o
  -6   0   6     1726.08     1683.15     40.19 o
  -4   0   6     9496.73     9354.75    113.10 o
  -2   0   6     6134.52     5860.21     72.62 o
   0   0   6      645.84      643.70     29.36 o
   2   0   6    21790.42    22164.35    183.14 o
   4   0   6     1536.81     1534.71     36.69 o
   6   0   6      917.46      951.87     52.52 o
   8   0   6      184.17      176.41     29.28 o
  10   0   6        7.16       -4.82     24.78 o
 -11   1   6      225.91      195.17     24.21 o
 -10   1   6      162.03       95.12     13.14 o
  -9   1   6        2.02       -7.93      9.36 o
  -8   1   6     1287.88     1272.41     27.37 o
  -7   1   6      814.78      752.27     21.81 o
  -6   1   6     1853.91     1777.87     27.25 o
  -5   1   6     1668.63     1626.63     26.03 o
  -4   1   6      151.14      185.40      7.61 o
  -3   1   6     2290.99     2270.10     24.70 o
  -2   1   6     1472.77     1439.33     25.63 o
  -1   1   6     3925.06     3925.78     37.98 o
   0   1   6     5495.58     5102.33     74.28 o
   1   1   6     8060.87     8093.33     63.93 o
   2   1   6      282.64      227.77      8.20 o
   3   1   6     1407.14     1452.53     26.92 o
   4   1   6     2512.40     2378.60     32.36 o
   5   1   6     3075.11     3008.93     43.70 o
   6   1   6     4537.94     4428.33     77.53 o
   7   1   6        5.10        2.96     12.80 o
   8   1   6      829.28      764.30     38.52 o
   9   1   6       18.80       38.04     17.67 o
  10   1   6       13.96       17.90     24.05 o
  11   1   6       31.37       38.05     33.55 o
 -11   2   6      603.89      516.35     48.87 o
 -10   2   6       66.99       49.89     14.21 o
  -9   2   6      312.96      335.08     19.66 o
  -8   2   6      469.36      473.41     17.39 o
  -7   2   6        8.20        3.27      7.90 o
  -6   2   6      427.33      442.75     15.38 o
  -5   2   6      138.51      140.46      8.93 o
  -4   2   6      276.08      277.13      9.41 o
  -3   2   6     3952.54     3923.64     35.28 o
  -2   2   6     1319.30     1333.31     26.42 o
  -1   2   6     2273.78     2234.05     27.73 o
   0   2   6       83.22       62.03      6.31 o
   1   2   6     1023.52      928.16     18.60 o
   2   2   6       12.52        8.27      4.86 o
   3   2   6     2540.07     2351.63     27.11 o
   4   2   6     1898.44     1862.15     29.74 o
   5   2   6      445.12      410.44     17.50 o
   6   2   6      163.98      149.29     10.74 o
   7   2   6     1359.95     1340.53     40.25 o
   8   2   6        1.10        1.45     12.31 o
   9   2   6      952.85      886.91     43.92 o
  10   2   6        9.16       24.18     16.93 o
  11   2   6        1.76       -3.29     25.88 o
 -11   3   6      102.40      123.83     25.45 o
 -10   3   6        5.38       -1.39     11.93 o
  -9   3   6       12.54       11.96     11.77 o
  -8   3   6       36.21       33.60      9.41 o
  -7   3   6      442.56      425.56     19.61 o
  -6   3   6      686.40      726.41     20.12 o
  -5   3   6      475.48      465.34     14.72 o
  -4   3   6      568.42      534.35     13.29 o
  -3   3   6        9.16       12.39      3.78 o
  -2   3   6      174.46      133.65      6.85 o
  -1   3   6     1987.73     1980.29     26.37 o
   0   3   6       29.71       30.01      5.65 o
   1   3   6     4335.75     4328.87     37.12 o
   2   3   6        0.16       -1.15      5.25 o
   3   3   6      861.85      830.07     20.12 o
   4   3   6      842.29      805.44     19.51 o
   5   3   6     1988.24     2017.69     42.87 o
   6   3   6       11.63      -11.41      9.20 o
   7   3   6        2.29       -9.53     11.93 o
   8   3   6      122.53      119.85     17.01 o
   9   3   6      386.83      443.54     29.58 o
  10   3   6      302.86      345.68     34.66 o
  11   3   6       37.53        8.39     21.14 o
 -11   4   6        0.29       -9.93     33.63 o
 -10   4   6      318.61      320.00     27.39 o
  -9   4   6       13.87       21.26     13.44 o
  -8   4   6     1648.69     1775.29     48.87 o
  -7   4   6      197.35      167.65     24.49 o
  -6   4   6      199.45      206.77     10.57 o
  -5   4   6      419.61      385.74     25.62 o
  -4   4   6     3050.94     3131.75     43.35 o
  -3   4   6      741.05      773.54     17.46 o
  -2   4   6      142.36      125.19      6.16 o
  -1   4   6      787.72      781.41     17.49 o
   0   4   6      297.63      288.85      9.63 o
   1   4   6     2490.71     2363.21     29.57 o
   2   4   6     3893.97     3750.25     44.58 o
   3   4   6        3.66       -4.62      5.36 o
   4   4   6      189.52      197.09     10.60 o
   5   4   6       11.43       11.12      5.55 o
   6   4   6      155.83      152.74     14.17 o
   7   4   6      649.86      659.71     28.91 o
   8   4   6      192.27      206.56     21.91 o
   9   4   6        5.09       32.62     15.64 o
  10   4   6        1.74       33.25     17.23 o
  11   4   6       14.64       45.80     20.54 o
 -11   5   6      116.99      177.99     53.90 o
 -10   5   6      142.32      197.29     26.75 o
  -9   5   6       25.96        4.05     17.92 o
  -8   5   6      103.97      111.46     17.77 o
  -7   5   6     1073.49     1047.12     47.53 o
  -6   5   6      124.86      126.52     10.88 o
  -5   5   6     1110.94     1032.86     26.01 o
  -4   5   6      991.98      976.53     24.39 o
  -3   5   6     1764.64     1768.49     34.57 o
  -2   5   6     1930.46     2019.14     30.77 o
  -1   5   6    12780.75    13180.62     98.27 o
   0   5   6       76.13       75.67      4.83 o
   1   5   6     1106.07     1238.63     29.67 o
   2   5   6     1891.38     1877.14     32.92 o
   3   5   6        3.82        7.82      5.05 o
   4   5   6       44.92       46.44      6.17 o
   5   5   6      224.92      247.46     13.15 o
   6   5   6      319.08      325.03     20.01 o
   7   5   6      171.24      180.12     17.21 o
   8   5   6      479.81      486.45     28.09 o
   9   5   6       31.76       17.58     12.86 o
  10   5   6       61.75       81.20     17.22 o
  11   5   6       37.89       77.48     25.72 o
 -11   6   6      106.95      129.18     34.36 o
 -10   6   6       16.12        7.46     20.01 o
  -9   6   6      629.29      641.99     51.73 o
  -8   6   6       54.28       95.20     22.02 o
  -7   6   6      188.61      178.72     36.38 o
  -6   6   6      360.60      350.45     15.79 o
  -5   6   6     3989.94     3989.18     49.46 o
  -4   6   6     1890.70     1893.41     29.07 o
  -3   6   6     5137.44     5146.09     60.38 o
  -2   6   6      139.05      102.66      7.46 o
  -1   6   6      620.79      705.37     14.36 o
   0   6   6      398.70      347.10     12.58 o
   1   6   6     1701.22     1687.60     28.32 o
   2   6   6     5378.97     5178.48     93.71 o
   3   6   6     3672.21     3735.42     43.29 o
   4   6   6      398.66      375.17     14.22 o
   5   6   6      108.46       96.86      8.31 o
   6   6   6       22.84       14.84     15.93 o
   7   6   6       63.34       54.44     12.72 o
   8   6   6       87.99       84.56     14.56 o
   9   6   6      331.51      326.50     25.44 o
  10   6   6      150.90      137.73     24.32 o
 -10   7   6       69.96       65.37     19.98 o
  -9   7   6       92.32      118.16     25.69 o
  -8   7   6      718.35      781.86     46.08 o
  -7   7   6      194.14      184.31     16.90 o
  -6   7   6      963.86      915.11     29.62 o
  -5   7   6     3157.18     3168.46     38.59 o
  -4   7   6       12.33       17.63      5.21 o
  -3   7   6      471.51      496.55     13.29 o
  -2   7   6     5211.72     5293.93     45.74 o
  -1   7   6     1684.60     1662.41     24.32 o
   0   7   6     1505.01     1412.00     22.55 o
   1   7   6       97.22      103.43     10.88 o
   2   7   6      242.65      212.98     11.64 o
   3   7   6      507.12      511.18     17.37 o
   4   7   6        9.20       23.92      7.44 o
   5   7   6      241.04      214.41     10.86 o
   6   7   6      585.89      552.93     21.95 o
   7   7   6      150.01      144.16     12.49 o
   8   7   6      146.55      127.68     13.27 o
   9   7   6       33.12       22.45     18.18 o
  10   7   6        1.92       26.23     19.60 o
 -10   8   6      297.60      293.28     35.63 o
  -9   8   6        2.82        5.17     30.18 o
  -8   8   6      462.04      445.20     37.64 o
  -7   8   6      319.60      293.34     25.81 o
  -6   8   6     1114.94     1152.70     31.93 o
  -5   8   6      145.17      163.14     10.25 o
  -4   8   6     6538.06     6750.33     54.87 o
  -3   8   6        8.36        2.43      6.93 o
  -2   8   6     3083.46     3105.70     63.93 o
  -1   8   6      116.71      127.08      7.95 o
   0   8   6     2138.58     2145.71     39.11 o
   1   8   6      576.52      541.20     16.84 o
   2   8   6     2812.04     2803.84     70.45 o
   3   8   6      141.60      139.28     15.07 o
   4   8   6     1053.89     1064.60     24.46 o
   5   8   6       78.67       70.86      7.54 o
   6   8   6        2.77       -3.14      7.81 o
   7   8   6      181.29      193.05     17.96 o
   8   8   6       85.67      115.87     21.47 o
   9   8   6        0.62        4.13     21.32 o
  10   8   6      129.80      148.52     25.93 o
 -10   9   6        0.81       54.35     25.83 o
  -9   9   6       50.78       32.84     20.92 o
  -8   9   6      399.00      445.60     38.67 o
  -7   9   6      262.84      283.50     25.99 o
  -6   9   6      451.56      414.04     28.21 o
  -5   9   6      197.41      178.33     12.67 o
  -4   9   6       96.62      104.36      8.39 o
  -3   9   6        6.97        5.87      6.18 o
  -2   9   6      743.09      693.34     16.29 o
  -1   9   6     1824.06     1853.23     32.12 o
   0   9   6      190.56      144.42      9.17 o
   1   9   6      283.45      265.64     20.48 o
   2   9   6      231.22      234.07     19.21 o
   3   9   6      318.08      303.93     31.31 o
   4   9   6        1.57        0.39     16.29 o
   5   9   6     1780.67     1790.90     31.50 o
   6   9   6        6.65       -7.37     13.62 o
   7   9   6       16.39       26.59     12.60 o
   8   9   6      183.75      206.73     23.94 o
   9   9   6       82.72      109.01     23.96 o
  10   9   6       38.29       17.34     23.72 o
 -10  10   6        2.84       44.06     24.18 o
  -9  10   6      221.11      205.58     30.06 o
  -8  10   6        4.15       13.94     19.03 o
  -7  10   6       16.08      -13.39     23.74 o
  -6  10   6      154.49      123.46     16.55 o
  -5  10   6     1157.75     1113.40     43.70 o
  -4  10   6      221.15      215.73     19.55 o
  -3  10   6     1057.05     1017.13     27.68 o
  -2  10   6        3.56        2.10      4.88 o
  -1  10   6       30.75       23.47      6.32 o
   0  10   6      144.40      140.98      9.30 o
   1  10   6      173.83      188.05     21.48 o
   2  10   6      387.39      424.16     26.41 o
   3  10   6     1238.73     1298.38     51.78 o
   4  10   6      628.61      613.30     28.44 o
   5  10   6        7.97      -14.49      9.66 o
   6  10   6      264.18      255.28     20.08 o
   7  10   6      183.95      212.55     19.34 o
   8  10   6       71.91       63.15     21.00 o
   9  10   6      173.87      182.88     26.37 o
  -9  11   6        0.71       -3.72     18.40 o
  -8  11   6       53.85       59.50     18.51 o
  -7  11   6      101.50      102.02     21.80 o
  -6  11   6      499.51      441.90     30.07 o
  -5  11   6      517.27      480.96     25.43 o
  -4  11   6      308.51      239.88     20.16 o
  -3  11   6       41.40       22.65      9.41 o
  -2  11   6       17.35        5.24      7.44 o
  -1  11   6        5.63        7.93      8.99 o
   0  11   6      542.52      477.28     18.90 o
   1  11   6      139.36      107.49     19.06 o
   2  11   6      431.20      453.54     28.66 o
   3  11   6      658.43      623.32     34.86 o
   4  11   6     1788.02     1804.42     61.69 o
   5  11   6      158.40      146.64     24.09 o
   6  11   6      101.06       95.98     21.08 o
   7  11   6        0.39      -17.41     15.44 o
   8  11   6       13.99       37.24     19.32 o
   9  11   6        1.06      -20.34     23.15 o
  -9  12   6       52.35       33.48     18.49 o
  -8  12   6       48.50       21.82     17.51 o
  -7  12   6        7.71      -27.85     18.57 o
  -6  12   6      250.49      181.65     42.40 o
  -5  12   6       16.63      -19.64     18.38 o
  -4  12   6        7.25      -11.30     14.48 o
  -3  12   6      305.86      308.46     21.84 o
  -2  12   6     1128.86     1041.90     37.86 o
  -1  12   6       27.59       43.24     16.17 o
   0  12   6       50.85       20.72     12.25 o
   1  12   6      432.04      427.43     25.20 o
   2  12   6       59.56       44.25     16.38 o
   3  12   6      149.47      140.69     15.90 o
   4  12   6      531.78      544.33     28.15 o
   5  12   6       47.35       44.98     13.73 o
   6  12   6      277.52      265.98     42.74 o
   7  12   6        6.93       48.31     19.59 o
   8  12   6      386.65      452.22     37.58 o
   9  12   6        0.67        7.96     19.85 o
  -9  13   6       78.97       85.91     22.47 o
  -8  13   6       32.20       19.06     18.62 o
  -7  13   6      362.17      333.79     34.81 o
  -6  13   6        7.27      -14.82     22.78 o
  -5  13   6       52.90       29.24     13.27 o
  -4  13   6      618.18      545.67     32.00 o
  -3  13   6      221.43      173.94     18.51 o
  -2  13   6      929.22     1000.73     38.72 o
  -1  13   6      596.33      635.75     37.09 o
   0  13   6       78.26       56.05     14.56 o
   1  13   6     1324.74     1528.18     46.24 o
   2  13   6        0.68       12.05     11.91 o
   3  13   6        1.70      -20.25     13.50 o
   4  13   6        0.16        1.82     12.23 o
   5  13   6       74.69       87.86     16.88 o
   6  13   6        4.72       -7.32     24.53 o
   7  13   6       38.67       60.45     21.28 o
   8  13   6       77.05       77.30     22.97 o
  -8  14   6       85.57       49.00     20.79 o
  -7  14   6      165.13      188.58     24.69 o
  -6  14   6      180.06      175.01     19.09 o
  -5  14   6       83.37       72.15     16.88 o
  -4  14   6      672.78      641.22     39.77 o
  -3  14   6      357.88      340.58     29.05 o
  -2  14   6       28.08       21.42     13.38 o
  -1  14   6      152.15      135.13     21.60 o
   0  14   6      508.04      493.22     34.36 o
   1  14   6        2.16       31.44     13.44 o
   2  14   6      207.02      237.11     22.15 o
   3  14   6      283.45      373.67     32.77 o
   4  14   6       74.84      102.24     20.86 o
   5  14   6        7.20        5.95     17.21 o
   6  14   6       92.73       41.27     23.37 o
   7  14   6       12.56       -5.90     18.65 o
   8  14   6       22.91       -2.09     17.88 o
  -7  15   6       12.02        7.54     18.53 o
  -6  15   6      377.05      400.47     33.62 o
  -5  15   6       45.52       11.47     15.30 o
  -4  15   6        8.80        0.20     16.07 o
  -3  15   6       75.64       55.84     25.60 o
  -2  15   6      997.39      970.05     42.63 o
  -1  15   6        9.60       -2.83     14.97 o
   0  15   6      909.11      937.54     47.21 o
   1  15   6       89.22      129.73     21.78 o
   2  15   6       10.24       16.28     11.50 o
   3  15   6       57.64       84.38     20.21 o
   4  15   6      446.49      443.54     38.19 o
   5  15   6        6.29       -1.43     26.67 o
   6  15   6      113.79      108.62     31.35 o
   7  15   6       14.49       -0.37     23.23 o
  -7  16   6        0.36       12.56     40.69 o
  -6  16   6       79.49       66.88     25.38 o
  -5  16   6      219.89      219.33     24.39 o
  -4  16   6      476.19      466.54     37.78 o
  -3  16   6       15.93      -10.65     18.14 o
  -2  16   6      401.45      352.88     27.36 o
  -1  16   6       54.47       59.21     28.86 o
   0  16   6       50.63       37.21     16.73 o
   1  16   6      161.55      157.35     21.74 o
   2  16   6      150.11      168.14     29.74 o
   3  16   6        5.16        2.48     17.06 o
   4  16   6      424.15      405.91     48.21 o
   5  16   6      124.17      192.58     36.90 o
   6  16   6       25.10       10.46     27.47 o
  -6  17   6        9.11       29.39     25.61 o
  -5  17   6        2.20      -43.24     32.21 o
  -4  17   6        0.96       -8.26     17.84 o
  -3  17   6       30.45       14.59     15.21 o
  -2  17   6        1.08      -31.42     20.95 o
  -1  17   6      189.31      188.35     25.17 o
   0  17   6       40.96      -30.20     20.14 o
   1  17   6       34.10       25.21     17.52 o
   2  17   6       18.95       34.07     20.60 o
   3  17   6       38.65       37.79     19.04 o
   4  17   6       23.99        3.01     25.34 o
   5  17   6        1.87        6.07     26.41 o
   6  17   6       97.69      115.12     44.58 o
  -5  18   6       17.79       -1.10     25.76 o
  -4  18   6        7.95       12.51     26.48 o
  -3  18   6       14.68        7.93     18.61 o
  -2  18   6       33.84       -4.15     28.92 o
  -1  18   6        5.11       -0.61     20.19 o
   0  18   6        4.28      -23.44     20.75 o
   1  18   6       11.91      -11.75     21.72 o
   2  18   6        1.10       18.11     26.90 o
   3  18   6        0.91       32.85     27.01 o
   4  18   6        0.03       39.80     23.33 o
   5  18   6        3.90       14.29     27.28 o
  -4  19   6       52.48       29.31     31.46 o
  -3  19   6        0.88      -22.39     20.99 o
  -2  19   6       23.46       -8.38     21.62 o
  -1  19   6        0.09      -37.34     24.90 o
   0  19   6        6.37      -28.91     32.06 o
   1  19   6       10.27       -0.14     31.19 o
   2  19   6       42.80       38.11     23.32 o
   3  19   6        2.49       39.45     42.00 o
  -1  20   6       13.12        2.98     30.02 o
   0  20   6        0.18      -14.58     33.89 o
   1  20   6       39.15       55.47     43.65 o
 -11   0   7      225.93      185.37     30.56 o
  -9   0   7       30.14       14.86     16.62 o
  -7   0   7     1757.99     1743.98     44.64 o
  -5   0   7      392.65      345.95     16.53 o
  -3   0   7     3791.13     3959.70     66.08 o
  -1   0   7     8834.61     8592.57     93.52 o
   1   0   7     1025.77      954.52     24.44 o
   3   0   7       57.79       74.23     11.84 o
   5   0   7     3964.59     3528.91    155.90 o
   7   0   7      205.15      231.57     36.75 o
   9   0   7      307.87      313.46     41.32 o
  11   0   7        9.90        0.50     38.12 o
 -11   1   7        1.19      -11.63     19.78 o
 -10   1   7      489.28      408.54     26.73 o
  -9   1   7       54.68       48.03     10.42 o
  -8   1   7      352.75      341.03     16.51 o
  -7   1   7        2.88       -0.51      7.19 o
  -6   1   7      275.02      265.42     11.80 o
  -5   1   7      966.64      911.49     18.41 o
  -4   1   7     1577.72     1562.42     19.46 o
  -3   1   7     6423.35     6343.55     67.71 o
  -2   1   7     2570.81     2618.19     37.02 o
  -1   1   7        6.17        3.64      6.80 o
   0   1   7     2752.05     2822.99     40.76 o
   1   1   7     4516.55     4392.51     63.26 o
   2   1   7     1985.14     1943.59     30.65 o
   3   1   7     1412.77     1368.40     31.56 o
   4   1   7      651.34      637.42     18.63 o
   5   1   7        3.08        9.24      7.19 o
   6   1   7       42.14       27.92     10.84 o
   7   1   7       66.27       38.26     13.33 o
   8   1   7       21.62        2.90     14.28 o
   9   1   7      462.12      534.21     36.32 o
  10   1   7      122.55      135.55     23.93 o
  11   1   7      103.46      158.34     27.04 o
 -11   2   7       57.48       41.20     43.20 o
 -10   2   7        4.70       -1.95     13.23 o
  -9   2   7       13.99       24.35     17.36 o
  -8   2   7      145.57      153.00     12.43 o
  -7   2   7        1.91       -5.39      7.62 o
  -6   2   7     3679.00     3652.68     48.86 o
  -5   2   7      139.36      121.49      7.60 o
  -4   2   7     1309.77     1317.42     22.60 o
  -3   2   7     1188.74     1194.46     18.74 o
  -2   2   7      882.17      883.32     19.64 o
  -1   2   7       35.45       30.14      4.53 o
   0   2   7     2578.31     2366.68     44.68 o
   1   2   7      268.64      282.92     12.43 o
   2   2   7     1418.99     1549.80     27.83 o
   3   2   7      107.34       98.43      7.90 o
   4   2   7      729.22      638.23     17.75 o
   5   2   7      287.38      312.95     23.48 o
   6   2   7     1049.00     1054.18     29.14 o
   7   2   7      181.74      137.07     16.53 o
   8   2   7        2.98       -3.41     16.55 o
   9   2   7      127.05      147.59     22.36 o
  10   2   7       57.64      137.50     23.86 o
  11   2   7        3.81      -33.63     23.60 o
 -11   3   7      283.34      239.09     37.18 o
 -10   3   7      192.42      186.51     21.62 o
  -9   3   7     1408.22     1464.08     43.88 o
  -8   3   7      303.20      318.75     20.58 o
  -7   3   7      618.87      593.05     24.79 o
  -6   3   7        1.94       26.22     10.72 o
  -5   3   7       16.05       30.06      6.08 o
  -4   3   7     1079.37     1072.16     21.23 o
  -3   3   7     4005.65     4123.92     44.25 o
  -2   3   7     2982.84     2929.84     30.96 o
  -1   3   7      842.39      843.34     19.43 o
   0   3   7     3281.31     3389.95     43.79 o
   1   3   7       13.31       30.29      6.42 o
   2   3   7      640.66      687.50     23.87 o
   3   3   7     2304.05     2249.17     37.77 o
   4   3   7      109.66      117.04      8.99 o
   5   3   7       20.80       15.60      7.44 o
   6   3   7      328.38      315.87     15.70 o
   7   3   7     1224.55     1178.16     39.39 o
   8   3   7       70.06       23.12     13.53 o
   9   3   7       22.02       15.59     17.54 o
  10   3   7        0.48       14.12     18.95 o
  11   3   7       17.51       25.12     22.59 o
 -11   4   7      560.84      724.93     62.80 o
 -10   4   7        0.79       15.71     15.79 o
  -9   4   7       88.00       62.91     14.04 o
  -8   4   7        4.60        2.17     16.39 o
  -7   4   7      951.74      963.03     30.46 o
  -6   4   7        6.20        5.45      9.28 o
  -5   4   7     1456.32     1435.96     32.92 o
  -4   4   7      252.63      249.30     13.99 o
  -3   4   7      169.89      212.91     12.69 o
  -2   4   7      533.39      612.42     15.41 o
  -1   4   7     4010.83     4136.02     42.44 o
   0   4   7      475.90      552.25     18.49 o
   1   4   7     1372.59     1369.43     24.30 o
   2   4   7      131.83      118.72      8.68 o
   3   4   7      340.80      392.84     16.57 o
   4   4   7      135.27      124.59      9.14 o
   5   4   7       37.82       46.65      7.41 o
   6   4   7      736.31      644.41     27.34 o
   7   4   7       44.49       36.85     12.95 o
   8   4   7        3.03      -12.16     13.22 o
   9   4   7       75.26       97.08     20.68 o
  10   4   7       15.05       -2.95     20.13 o
 -11   5   7      101.08       89.74     29.54 o
 -10   5   7      336.48      314.94     28.04 o
  -9   5   7      546.84      503.63     33.76 o
  -8   5   7      199.00      196.01     20.15 o
  -7   5   7     1684.83     1652.61     50.10 o
  -6   5   7      153.98      165.82     13.38 o
  -5   5   7      102.83      122.17     11.12 o
  -4   5   7     1698.67     1659.24     33.95 o
  -3   5   7     1240.37     1335.02     29.82 o
  -2   5   7     1298.29     1223.76     23.33 o
  -1   5   7     3224.33     3255.42     40.59 o
   0   5   7      508.17      564.84     12.94 o
   1   5   7      217.37      256.61     14.36 o
   2   5   7     2462.73     2363.58     38.31 o
   3   5   7       19.19        0.92      5.97 o
   4   5   7     1073.83     1023.91     22.51 o
   5   5   7      353.72      281.37     13.19 o
   6   5   7        0.41        3.74      9.87 o
   7   5   7       89.73       73.35     13.61 o
   8   5   7      580.41      606.18     31.89 o
   9   5   7       50.98       73.03     19.56 o
  10   5   7      164.96      199.67     27.70 o
 -10   6   7       16.87        2.56     18.10 o
  -9   6   7      641.12      558.18     42.31 o
  -8   6   7      184.38      172.53     22.81 o
  -7   6   7      115.84      105.83     22.49 o
  -6   6   7      164.60      165.10     13.27 o
  -5   6   7      204.20      201.11     13.63 o
  -4   6   7       22.97       27.64      6.16 o
  -3   6   7      228.25      197.77     10.94 o
  -2   6   7      194.79      202.82      9.79 o
  -1   6   7       62.17       63.44      6.69 o
   0   6   7     1823.47     1780.39     24.88 o
   1   6   7      275.53      232.88     12.90 o
   2   6   7     1111.39     1163.35     28.31 o
   3   6   7       23.36       31.57      6.62 o
   4   6   7      287.01      284.83     12.94 o
   5   6   7      370.32      330.83     18.88 o
   6   6   7     1918.01     1920.83     49.68 o
   7   6   7      569.01      490.12     26.94 o
   8   6   7       19.50       31.88     14.50 o
   9   6   7        0.66       -9.47     15.93 o
  10   6   7      228.30      305.58     34.30 o
 -10   7   7        1.02      -21.67     18.33 o
  -9   7   7      103.10       88.30     21.20 o
  -8   7   7       97.89      101.78     24.24 o
  -7   7   7        0.40      -34.22     23.31 o
  -6   7   7        4.09       11.35     11.50 o
  -5   7   7     1169.69     1240.37     33.56 o
  -4   7   7      263.84      281.81     11.21 o
  -3   7   7     2063.80     1964.46     29.33 o
  -2   7   7      678.52      624.89     16.68 o
  -1   7   7      166.89      143.56     11.34 o
   0   7   7      380.43      397.44     12.87 o
   1   7   7     1337.49     1256.63     35.45 o
   2   7   7        9.84       10.03      7.39 o
   3   7   7     3515.40     3401.53     44.01 o
   4   7   7     2980.15     2989.37     41.98 o
   5   7   7     2003.30     1979.37     32.77 o
   6   7   7        0.00      -13.13      9.35 o
   7   7   7      254.10      303.49     20.49 o
   8   7   7       43.95       63.46     14.08 o
   9   7   7      249.05      268.23     28.95 o
  10   7   7       18.59       54.89     24.19 o
 -10   8   7       10.52      -17.87     22.51 o
  -9   8   7      167.00      187.70     43.17 o
  -8   8   7        2.19       16.14     19.22 o
  -7   8   7      177.21       30.35     32.91 o
  -6   8   7     2165.39     2182.04     50.13 o
  -5   8   7       58.72       52.99      9.06 o
  -4   8   7       29.85       42.14      6.54 o
  -3   8   7      300.51      319.54     11.65 o
  -2   8   7      721.22      728.44     24.91 o
  -1   8   7     1987.00     2022.69     34.34 o
   0   8   7      328.24      319.98     11.50 o
   1   8   7     4187.91     4319.83     61.64 o
   2   8   7     1567.81     1530.38     30.62 o
   3   8   7       16.16       26.63     11.56 o
   4   8   7     1311.38     1293.26     28.23 o
   5   8   7      520.78      566.80     18.26 o
   6   8   7       31.67       45.13     11.00 o
   7   8   7      579.81      665.24     30.98 o
   8   8   7       24.70       -5.54     13.15 o
   9   8   7       29.06       28.95     19.36 o
  10   8   7        0.14        7.14     20.16 o
 -10   9   7      189.90      198.93     29.72 o
  -9   9   7       22.75       31.48     20.95 o
  -8   9   7      350.18      366.96     36.66 o
  -7   9   7       18.39      -42.14     32.90 o
  -6   9   7        4.07       14.43     16.82 o
  -5   9   7     1505.90     1564.04     35.82 o
  -4   9   7     1942.78     2006.05     33.36 o
  -3   9   7      338.73      339.98     15.56 o
  -2   9   7      897.77      897.37     34.82 o
  -1   9   7      313.37      300.25     16.68 o
   0   9   7      109.89      106.37     10.52 o
   1   9   7       98.07       91.95      8.21 o
   2   9   7     2183.42     2098.50     41.17 o
   3   9   7     4376.71     4316.63     63.35 o
   4   9   7       12.56       23.91      9.90 o
   5   9   7      399.67      385.20     17.85 o
   6   9   7        0.30       -6.76     12.28 o
   7   9   7       58.19       62.87     13.55 o
   8   9   7      177.47      178.23     24.92 o
   9   9   7      129.27      164.75     24.83 o
  -9  10   7        7.58        5.56     25.40 o
  -8  10   7       30.74       42.84     20.18 o
  -7  10   7      344.26      294.74     32.10 o
  -6  10   7      299.63      335.12     31.02 o
  -5  10   7      500.23      516.91     28.83 o
  -4  10   7     1245.41     1114.62     38.73 o
  -3  10   7       55.56       49.58     11.28 o
  -2  10   7      588.27      568.82     18.82 o
  -1  10   7      121.00      101.02      8.34 o
   0  10   7      758.66      774.64     21.55 o
   1  10   7      107.48      108.30     13.93 o
   2  10   7      172.21      141.91     14.51 o
   3  10   7      278.36      253.47     18.38 o
   4  10   7      201.26      199.66     15.01 o
   5  10   7       15.09       24.17      8.68 o
   6  10   7       20.47        8.52     11.95 o
   7  10   7       29.48       30.79     13.56 o
   8  10   7        7.21       -5.84     17.54 o
   9  10   7        0.58      -19.69     20.14 o
  -9  11   7      455.30      525.45     47.51 o
  -8  11   7       98.29      100.24     26.88 o
  -7  11   7      325.60      285.34     33.36 o
  -6  11   7       76.37       76.86     25.02 o
  -5  11   7       24.39       28.62     13.76 o
  -4  11   7      135.77      131.79     15.88 o
  -3  11   7     1407.95     1375.72     39.06 o
  -2  11   7      283.09      274.02     21.27 o
  -1  11   7       65.68       45.85     18.62 o
   0  11   7       11.38      -12.26      9.72 o
   1  11   7      362.54      357.32     23.10 o
   2  11   7       26.27        4.61     22.90 o
   3  11   7      139.33       93.43     28.37 o
   4  11   7      709.88      669.42     28.65 o
   5  11   7      153.75      143.33     14.15 o
   6  11   7       50.65       47.30     13.03 o
   7  11   7        0.80      -26.13     17.42 o
   8  11   7       27.15        2.77     18.46 o
   9  11   7        0.74       -5.95     20.52 o
  -9  12   7       63.24       95.47     30.16 o
  -8  12   7      194.71      201.71     31.25 o
  -7  12   7       85.76      119.69     23.75 o
  -6  12   7      574.69      472.18     37.42 o
  -5  12   7      499.07      524.10     30.77 o
  -4  12   7      130.53      102.64     15.25 o
  -3  12   7        0.37        5.20      9.94 o
  -2  12   7      466.50      471.23     29.56 o
  -1  12   7      168.41      141.28     17.53 o
   0  12   7      163.42      125.71     18.66 o
   1  12   7      267.28      269.84     23.98 o
   2  12   7       95.91       96.91     15.99 o
   3  12   7       87.99       68.46     16.57 o
   4  12   7      305.41      308.20     21.39 o
   5  12   7      114.13      122.35     15.59 o
   6  12   7       33.53       28.22     14.64 o
   7  12   7       41.93       25.87     26.10 o
   8  12   7       29.14       19.67     17.95 o
  -8  13   7       59.53       35.27     27.36 o
  -7  13   7      570.92      596.55     49.89 o
  -6  13   7      107.81       51.38     36.76 o
  -5  13   7        3.46      -19.85     20.29 o
  -4  13   7      922.78      976.70     41.77 o
  -3  13   7      313.72      271.86     19.59 o
  -2  13   7      215.73      232.83     22.71 o
  -1  13   7      380.99      369.02     29.88 o
   0  13   7      118.61      120.91     20.96 o
   1  13   7        0.53        4.51     12.89 o
   2  13   7      506.39      500.17     32.53 o
   3  13   7       85.87       79.51     15.04 o
   4  13   7      207.31      222.35     18.73 o
   5  13   7       86.10       87.62     17.47 o
   6  13   7        0.10       -3.28     24.30 o
   7  13   7       87.86       94.21     22.53 o
   8  13   7        8.02      -24.69     19.28 o
  -8  14   7       88.02       43.92     36.76 o
  -7  14   7       26.73       20.55     27.46 o
  -6  14   7      252.76      279.81     43.69 o
  -5  14   7        1.55      -41.51     27.67 o
  -4  14   7      114.13       77.52     26.24 o
  -3  14   7       17.13       45.29     20.64 o
  -2  14   7      528.25      503.02     32.67 o
  -1  14   7      488.49      469.72     34.70 o
   0  14   7      635.89      686.53     40.94 o
   1  14   7       76.52       83.92     15.32 o
   2  14   7       37.43       28.20     15.06 o
   3  14   7       10.12        6.13     13.55 o
   4  14   7       70.10       46.70     17.01 o
   5  14   7      766.79      817.96     49.29 o
   6  14   7       10.34       49.36     29.17 o
   7  14   7      176.00      194.75     28.29 o
  -7  15   7       80.16       62.68     26.33 o
  -6  15   7       11.08      -12.43     47.71 o
  -5  15   7      200.86      176.50     25.80 o
  -4  15   7       46.12       49.35     33.44 o
  -3  15   7      137.25      146.38     19.91 o
  -2  15   7       70.24       48.63     18.37 o
  -1  15   7       11.16       26.30     23.55 o
   0  15   7       10.34       10.78     15.40 o
   1  15   7      160.17      183.36     23.71 o
   2  15   7        2.65        9.67     16.54 o
   3  15   7      253.90      312.93     33.20 o
   4  15   7        0.38       36.88     21.83 o
   5  15   7       22.26       22.96     26.30 o
   6  15   7      162.19      148.34     35.68 o
   7  15   7       65.69       87.79     38.42 o
  -6  16   7       13.87      -28.10     36.03 o
  -5  16   7       11.39        3.17     23.27 o
  -4  16   7       18.34      -51.52     34.34 o
  -3  16   7       85.05       44.50     26.36 o
  -2  16   7       13.84        4.45     16.99 o
  -1  16   7      161.44      174.71     25.19 o
   0  16   7       18.93       11.74     25.35 o
   1  16   7      269.87      333.06     32.17 o
   2  16   7        1.43        4.07     14.82 o
   3  16   7       15.50       32.64     21.81 o
   4  16   7       22.85       46.62     21.29 o
   5  16   7      200.07      217.90     39.71 o
   6  16   7        0.48      -19.64     65.93 o
  -5  17   7        0.59      -38.34     25.56 o
  -4  17   7       64.19       20.13     24.62 o
  -3  17   7       36.42        2.70     70.93 o
  -2  17   7       31.64       20.13     26.78 o
  -1  17   7      101.25       49.88     19.13 o
   0  17   7       54.79       38.30     16.76 o
   1  17   7       16.35       35.05     21.90 o
   2  17   7       68.88      132.89     26.99 o
   3  17   7        6.20      -13.27     17.91 o
   4  17   7      168.90      131.51     33.90 o
   5  17   7        4.57       -1.18     26.03 o
  -4  18   7       75.49       48.93     26.02 o
  -3  18   7       41.38        3.71     83.74 o
  -2  18   7        1.47       16.33     22.60 o
  -1  18   7       19.91      -17.90     22.40 o
   0  18   7       98.29       39.34     20.18 o
   1  18   7       14.37       25.53     23.41 o
   2  18   7       10.38       28.85     21.93 o
   3  18   7        0.48       22.21     84.78 o
   4  18   7        9.41       -6.95     30.87 o
  -3  19   7       12.64       95.02     36.08 o
  -2  19   7        2.01       33.10     25.84 o
  -1  19   7       53.79       11.32     20.86 o
   0  19   7        8.23      -15.72     38.36 o
   1  19   7       19.66       69.33     32.37 o
   2  19   7       10.15       27.72     34.80 o
 -10   0   8       92.68       86.78     23.66 o
  -8   0   8      104.21       99.14     14.76 o
  -6   0   8      139.85      113.76     14.97 o
  -4   0   8      102.18       88.30     11.44 o
  -2   0   8      784.11      832.16     31.76 o
   0   0   8       45.42       97.04     27.36 o
   2   0   8     3976.92     3624.28     80.72 o
   4   0   8     1357.17     1329.05     56.78 o
   6   0   8       76.16       88.13     21.69 o
   8   0   8     1962.15     2010.92     88.30 o
  10   0   8      292.47      289.67     41.57 o
 -11   1   8       48.40       85.53     37.90 o
 -10   1   8        2.82       34.05     17.35 o
  -9   1   8        9.75       -0.64     10.78 o
  -8   1   8        1.05        2.39      8.51 o
  -7   1   8      452.89      422.76     17.53 o
  -6   1   8       44.27       41.54      8.05 o
  -5   1   8      881.47      820.15     18.86 o
  -4   1   8        6.92        0.46      4.98 o
  -3   1   8        3.71        0.73      7.03 o
  -2   1   8      792.70      789.99     22.15 o
  -1   1   8     1685.04     1569.35     43.46 o
   0   1   8      435.40      450.03     14.06 o
   1   1   8       15.97       17.70      6.64 o
   2   1   8      767.52      751.35     20.68 o
   3   1   8      110.45      102.25     12.25 o
   4   1   8      849.30      793.08     24.31 o
   5   1   8      286.62      267.50     14.72 o
   6   1   8     1185.38     1149.34     42.45 o
   7   1   8      623.40      579.72     33.21 o
   8   1   8       28.70       18.41     14.01 o
   9   1   8       58.16       92.47     19.12 o
  10   1   8       71.28      134.65     24.94 o
 -11   2   8       23.49       21.54     28.23 o
 -10   2   8       44.73       46.09     21.16 o
  -9   2   8     1033.89     1076.27     57.33 o
  -8   2   8      438.98      376.43     20.03 o
  -7   2   8      118.09      121.44     10.78 o
  -6   2   8       20.09       27.41      8.03 o
  -5   2   8      882.08      855.11     20.50 o
  -4   2   8     1161.84     1146.95     21.75 o
  -3   2   8     1832.88     1762.02     36.29 o
  -2   2   8     3576.43     3582.15     44.30 o
  -1   2   8     2446.47     2481.06     34.11 o
   0   2   8      103.22      103.81      7.53 o
   1   2   8      669.06      720.76     19.25 o
   2   2   8      116.90      126.78      9.09 o
   3   2   8     2888.94     2881.98     51.05 o
   4   2   8        2.94      -11.22      7.48 o
   5   2   8      563.64      602.15     30.25 o
   6   2   8      303.98      284.88     23.20 o
   7   2   8        6.41        1.26     13.65 o
   8   2   8      253.81      254.77     24.40 o
   9   2   8      145.11      153.37     22.81 o
  10   2   8       49.30       36.10     20.75 o
 -10   3   8      249.80      243.75     29.21 o
  -9   3   8       27.78       37.85     13.55 o
  -8   3   8      393.31      403.48     23.81 o
  -7   3   8      292.73      299.24     19.72 o
  -6   3   8     4354.27     4285.06     63.40 o
  -5   3   8     1419.82     1417.01     35.06 o
  -4   3   8     1955.82     1908.72     32.61 o
  -3   3   8       57.31       68.98      7.78 o
  -2   3   8      153.63      183.00      9.58 o
  -1   3   8      136.66      174.41     10.03 o
   0   3   8     2601.34     2554.65     40.78 o
   1   3   8     1215.41     1137.23     28.29 o
   2   3   8      331.51      314.54     17.94 o
   3   3   8       38.75       19.41      8.63 o
   4   3   8        6.75        0.72      7.95 o
   5   3   8      565.00      543.33     28.34 o
   6   3   8       44.07       72.81     14.54 o
   7   3   8     1013.57     1010.09     42.36 o
   8   3   8        7.17      -18.28     16.45 o
   9   3   8        0.00       13.04     18.66 o
  10   3   8        1.46       12.21     20.44 o
 -10   4   8      582.79      617.18     38.20 o
  -9   4   8        9.87       -6.05     13.97 o
  -8   4   8     1226.14     1246.33     49.33 o
  -7   4   8      145.34      137.63     18.69 o
  -6   4   8      481.54      473.36     22.63 o
  -5   4   8       50.97       47.63     10.86 o
  -4   4   8     2742.34     2725.32     46.55 o
  -3   4   8     2162.05     2046.55     29.10 o
  -2   4   8     9266.08     9155.34     78.66 o
  -1   4   8      282.25      287.48     12.74 o
   0   4   8     2420.99     2428.36     40.40 o
   1   4   8      328.61      278.65     14.87 o
   2   4   8     1379.02     1327.55     39.79 o
   3   4   8        1.42       -8.06      6.76 o
   4   4   8     1460.00     1489.06     31.47 o
   5   4   8       33.86       32.15      8.28 o
   6   4   8      527.54      494.68     25.56 o
   7   4   8       59.63       32.23     12.48 o
   8   4   8        3.54       -4.99     13.06 o
   9   4   8       52.45       61.29     18.71 o
  10   4   8        3.98       38.59     21.17 o
 -10   5   8      165.80      164.39     23.19 o
  -9   5   8       86.10       51.45     16.03 o
  -8   5   8      134.24      118.33     16.31 o
  -7   5   8      297.08      344.42     24.69 o
  -6   5   8     2070.41     2067.30     43.53 o
  -5   5   8      982.87      977.00     29.34 o
  -4   5   8     2906.99     2931.90     48.21 o
  -3   5   8       90.94      114.67     12.16 o
  -2   5   8       35.88       34.94      5.87 o
  -1   5   8     4228.13     4040.97     46.67 o
   0   5   8      101.24       79.47      7.01 o
   1   5   8      701.46      674.07     18.62 o
   2   5   8     2957.27     3008.03     45.32 o
   3   5   8      245.71      231.85     12.17 o
   4   5   8       80.90       72.39      8.19 o
   5   5   8      233.04      207.20     12.84 o
   6   5   8        3.09       -8.58     10.66 o
   7   5   8      130.00       97.04     14.83 o
   8   5   8       88.10       88.17     16.95 o
   9   5   8        1.95        3.06     16.31 o
  10   5   8       10.55       22.34     23.37 o
 -10   6   8       25.79       22.04     17.87 o
  -9   6   8      501.10      441.86     38.33 o
  -8   6   8       97.60       69.53     22.05 o
  -7   6   8      600.88      590.63     44.78 o
  -6   6   8      849.01      852.84     28.01 o
  -5   6   8      566.22      613.46     23.80 o
  -4   6   8       57.73       39.44      8.43 o
  -3   6   8     4816.10     4978.34     61.85 o
  -2   6   8      219.82      199.67     10.64 o
  -1   6   8      487.78      524.55     17.97 o
   0   6   8     2180.19     2041.63     26.18 o
   1   6   8      982.43     1014.38     25.45 o
   2   6   8      506.44      500.51     19.51 o
   3   6   8     1126.15     1118.08     26.46 o
   4   6   8      163.98      156.87     16.04 o
   5   6   8        3.92        5.73      6.93 o
   6   6   8       50.24       35.03      9.41 o
   7   6   8       12.82       10.25     14.73 o
   8   6   8      125.70      123.73     33.19 o
   9   6   8        6.63       19.67     18.21 o
  10   6   8       74.26      153.72     26.88 o
 -10   7   8       10.23        9.91     17.79 o
  -9   7   8       66.79       70.66     22.31 o
  -8   7   8       16.37      -17.06     22.90 o
  -7   7   8       45.86       53.40     26.16 o
  -6   7   8      470.75      499.39     27.40 o
  -5   7   8       91.06       99.02      9.18 o
  -4   7   8       22.55       25.29      5.53 o
  -3   7   8      367.77      317.98     20.09 o
  -2   7   8     1612.83     1714.94     29.41 o
  -1   7   8      733.55      771.46     22.51 o
   0   7   8     1459.52     1451.38     23.45 o
   1   7   8      912.76      889.31     25.75 o
   2   7   8      171.33      180.96     13.64 o
   3   7   8     2665.43     2513.74     40.29 o
   4   7   8     3617.64     3621.47     47.85 o
   5   7   8        1.43       -6.99      7.15 o
   6   7   8      121.36      119.73     12.95 o
   7   7   8        1.01        2.61     11.95 o
   8   7   8        8.38       11.73     14.76 o
   9   7   8        5.04       10.80     20.57 o
  10   7   8        2.67       49.38     22.58 o
 -10   8   8        2.29        4.70     22.79 o
  -9   8   8       78.70       45.14     21.50 o
  -8   8   8       83.37       11.14     36.56 o
  -7   8   8       19.81       10.84     26.69 o
  -6   8   8      271.99      227.92     27.66 o
  -5   8   8       26.21       24.71      6.65 o
  -4   8   8      628.63      674.62     19.54 o
  -3   8   8       51.13       38.82      8.70 o
  -2   8   8      406.90      402.22     19.82 o
  -1   8   8      244.91      232.18     15.25 o
   0   8   8      701.70      718.95     16.04 o
   1   8   8       23.76       45.94      9.34 o
   2   8   8     2983.28     3073.30     51.07 o
   3   8   8      342.69      321.85     15.34 o
   4   8   8     2137.16     2113.52     38.14 o
   5   8   8        0.63        7.81      9.08 o
   6   8   8       96.38       97.33     14.69 o
   7   8   8      101.29      100.67     15.63 o
   8   8   8      120.66      145.67     20.02 o
   9   8   8       24.67       40.72     19.27 o
  -9   9   8        8.83       10.41     22.78 o
  -8   9   8       20.00       13.64     31.73 o
  -7   9   8      475.44      373.49     41.76 o
  -6   9   8       31.56       29.50     17.75 o
  -5   9   8      532.52      494.99     25.94 o
  -4   9   8       99.93      114.76     10.22 o
  -3   9   8       28.24       34.19      8.83 o
  -2   9   8      431.50      465.90     26.77 o
  -1   9   8      475.12      502.58     18.58 o
   0   9   8      131.24      179.34     15.28 o
   1   9   8      598.45      595.69     28.05 o
   2   9   8     2676.11     2588.59     41.03 o
   3   9   8      880.75      890.29     30.10 o
   4   9   8      804.99      788.58     29.45 o
   5   9   8      277.54      282.52     16.65 o
   6   9   8       14.46       29.67     12.32 o
   7   9   8       71.40       79.88     14.87 o
   8   9   8       14.31       -3.78     18.38 o
   9   9   8       16.39       27.88     20.97 o
  -9  10   8      363.48      419.27     43.32 o
  -8  10   8       89.59      101.91     37.32 o
  -7  10   8      867.71      885.91     53.44 o
  -6  10   8      625.38      562.66     41.21 o
  -5  10   8       56.81       62.27     19.23 o
  -4  10   8      412.45      392.64     23.11 o
  -3  10   8     1079.42     1202.42     44.84 o
  -2  10   8      251.38      197.72     17.82 o
  -1  10   8      801.41      802.52     27.92 o
   0  10   8      559.38      578.69     28.75 o
   1  10   8        5.77        2.68     12.05 o
   2  10   8      124.33      168.27     18.03 o
   3  10   8      264.31      231.07     17.12 o
   4  10   8      276.88      308.27     19.10 o
   5  10   8      486.44      533.44     23.78 o
   6  10   8       90.83       99.35     15.05 o
   7  10   8       35.71       51.13     14.65 o
   8  10   8        2.24      -27.24     23.96 o
   9  10   8       63.07       93.24     24.87 o
  -9  11   8      171.90      217.89     37.10 o
  -8  11   8      243.60      333.45     39.79 o
  -7  11   8       52.89       17.67     28.23 o
  -6  11   8      639.59      684.97     45.92 o
  -5  11   8       36.85       28.12     18.34 o
  -4  11   8      142.25      156.49     23.73 o
  -3  11   8      279.24      299.60     25.55 o
  -2  11   8        4.36        1.55     21.32 o
  -1  11   8       16.63      -17.36     11.57 o
   0  11   8      755.09      739.79     29.78 o
   1  11   8      102.94      155.88     19.11 o
   2  11   8      836.86      848.42     35.90 o
   3  11   8       20.22        4.06     13.52 o
   4  11   8      224.76      284.68     23.77 o
   5  11   8       67.74       57.82     13.56 o
   6  11   8      160.85      161.50     17.72 o
   7  11   8        7.55        2.78     16.75 o
   8  11   8        0.32      -10.45     17.76 o
  -8  12   8      434.53      483.89     44.74 o
  -7  12   8      109.85       57.46     24.36 o
  -6  12   8       50.74       24.58     23.11 o
  -5  12   8       97.68       91.12     20.69 o
  -4  12   8      192.63      211.83     28.17 o
  -3  12   8       39.66       28.74     14.48 o
  -2  12   8      923.88      913.76     40.58 o
  -1  12   8        1.84      -13.84     16.71 o
   0  12   8      524.28      555.90     26.55 o
   1  12   8      273.83      265.13     24.44 o
   2  12   8        3.62      -20.27     13.51 o
   3  12   8      389.91      362.78     25.34 o
   4  12   8     1594.07     1696.62     47.55 o
   5  12   8       61.49       61.34     15.69 o
   6  12   8      134.41       95.27     17.48 o
   7  12   8       40.13        1.19     18.27 o
   8  12   8        3.19       20.25     22.87 o
  -8  13   8        7.39       -3.12     28.10 o
  -7  13   8      104.03       95.89     27.71 o
  -6  13   8       56.45       35.39     21.58 o
  -5  13   8      120.21      114.60     43.00 o
  -4  13   8      340.44      315.18     32.76 o
  -3  13   8       74.03       50.07     16.00 o
  -2  13   8       80.82       91.22     18.41 o
  -1  13   8      606.72      549.36     32.57 o
   0  13   8       29.32       14.66     12.95 o
   1  13   8      342.84      359.51     23.02 o
   2  13   8      165.66      188.14     20.88 o
   3  13   8        4.94      -10.58     13.55 o
   4  13   8       79.46      119.10     17.99 o
   5  13   8      454.80      536.55     36.09 o
   6  13   8        0.35      -26.87     17.91 o
   7  13   8      176.87      214.92     26.97 o
  -7  14   8        2.73      -56.78     37.86 o
  -6  14   8       94.45       23.92     23.08 o
  -5  14   8       32.45       -5.49     25.35 o
  -4  14   8      360.56      335.09     38.10 o
  -3  14   8      147.99      130.89     20.71 o
  -2  14   8        5.67        1.24     16.12 o
  -1  14   8      205.32      172.83     20.44 o
   0  14   8      359.66      369.36     28.42 o
   1  14   8       31.60       59.01     15.15 o
   2  14   8      154.65      153.94     18.14 o
   3  14   8      255.85      278.64     21.53 o
   4  14   8      169.94      164.54     21.04 o
   5  14   8      189.15      208.18     29.55 o
   6  14   8      135.23      141.97     24.59 o
   7  14   8        0.66       14.10     19.85 o
  -6  15   8       39.78       33.66     23.08 o
  -5  15   8       16.51      -22.69     26.23 o
  -4  15   8        0.99      -21.34     29.03 o
  -3  15   8       35.28       34.77     17.91 o
  -2  15   8      265.26      250.11     27.21 o
  -1  15   8       91.49       73.06     16.59 o
   0  15   8      274.54      274.54     25.83 o
   1  15   8       71.58       58.13     20.05 o
   2  15   8       10.38       21.01     17.06 o
   3  15   8       47.99       44.46     17.30 o
   4  15   8       24.24       12.79     17.83 o
   5  15   8      175.62      156.81     33.88 o
   6  15   8       51.65       51.09     25.57 o
  -6  16   8        2.63        6.61     24.03 o
  -5  16   8        9.90        7.52     42.16 o
  -4  16   8        0.80      -18.47     24.89 o
  -3  16   8      124.88       83.07     30.27 o
  -2  16   8        3.45      -21.61     18.02 o
  -1  16   8      117.18       59.97     21.55 o
   0  16   8       34.73       36.50     14.51 o
   1  16   8       49.99       53.04     19.86 o
   2  16   8      166.84      186.33     22.72 o
   3  16   8        0.78       18.55     16.21 o
   4  16   8       19.75       42.19     17.88 o
   5  16   8       23.00        1.50     41.28 o
  -5  17   8      146.55      128.36     28.04 o
  -4  17   8        8.73      -25.02     28.52 o
  -3  17   8        8.01        8.65     27.91 o
  -2  17   8       27.07      -34.54     23.02 o
  -1  17   8      104.44      105.19     19.59 o
   0  17   8       18.00        6.57     16.15 o
   1  17   8      151.28      157.79     21.93 o
   2  17   8        1.30        0.78     16.86 o
   3  17   8       23.83       33.96     36.81 o
   4  17   8        1.47       18.41     56.01 o
  -3  18   8       50.69       20.49     35.99 o
  -2  18   8      101.44       86.69     18.88 o
  -1  18   8        9.50      -10.67     19.12 o
   0  18   8        8.54      -23.35     17.44 o
   1  18   8        6.74      -16.34     27.55 o
   2  18   8        0.96       -4.56     20.30 o
   3  18   8        8.29       25.46     26.84 o
  -1  19   8       21.24      -27.10     21.60 o
   0  19   8      134.86      100.34     25.50 o
  -9   0   9      552.30      384.35     56.99 o
  -7   0   9        8.39       -1.18     12.18 o
  -5   0   9     2274.64     2183.43     45.63 o
  -3   0   9      102.24       64.04     11.10 o
  -1   0   9     3217.97     3160.95     44.58 o
   1   0   9     1576.63     1590.20     54.56 o
   3   0   9      157.51      109.72     19.88 o
   5   0   9      853.70      859.87     50.72 o
   7   0   9      101.14       97.61     62.33 o
   9   0   9       24.02       31.46     25.61 o
 -10   1   9       77.17       68.53     24.86 o
  -9   1   9      145.48      133.00     17.82 o
  -8   1   9      530.69      542.75     21.66 o
  -7   1   9      276.70      255.04     14.63 o
  -6   1   9      103.35      111.47     11.44 o
  -5   1   9       26.78       13.28      9.40 o
  -4   1   9      886.03      863.82     19.47 o
  -3   1   9      742.80      748.61     23.30 o
  -2   1   9     2574.45     2553.10     45.29 o
  -1   1   9      689.10      636.11     16.22 o
   0   1   9      380.02      407.92     17.99 o
   1   1   9     1850.25     1834.78     36.72 o
   2   1   9     1339.15     1285.63     41.61 o
   3   1   9      402.83      410.33     23.26 o
   4   1   9      115.99      107.73     12.92 o
   5   1   9      135.90      137.05     16.84 o
   6   1   9        3.11       -0.61     12.51 o
   7   1   9       55.59      100.10     18.25 o
   8   1   9       48.05       31.26     16.47 o
   9   1   9       20.98        5.26     17.40 o
  10   1   9       19.83       25.77     18.73 o
 -10   2   9      257.81      262.57     38.10 o
  -9   2   9      257.24      264.56     20.68 o
  -8   2   9       17.95        3.88     10.98 o
  -7   2   9      564.47      589.45     20.92 o
  -6   2   9     1252.20     1239.83     30.09 o
  -5   2   9        0.28        2.12      6.84 o
  -4   2   9     1224.63     1222.65     28.92 o
  -3   2   9      366.95      349.11     18.42 o
  -2   2   9      124.58      137.08      9.80 o
  -1   2   9      960.80      981.03     23.10 o
   0   2   9     5564.94     5537.86     63.82 o
   1   2   9     1153.89     1041.33     29.58 o
   2   2   9      727.54      726.11     24.82 o
   3   2   9      240.00      204.07     14.65 o
   4   2   9       91.58       50.25     12.87 o
   5   2   9       36.38       22.11     10.67 o
   6   2   9      337.13      314.41     24.29 o
   7   2   9       88.74       78.15     19.25 o
   8   2   9       27.67       21.06     15.14 o
   9   2   9       26.94       20.70     17.69 o
  10   2   9        0.07      -19.36     18.82 o
 -10   3   9       18.63       18.53     17.76 o
  -9   3   9      405.20      467.14     27.04 o
  -8   3   9      589.20      547.11     28.03 o
  -7   3   9       19.26       41.44     11.63 o
  -6   3   9      286.45      321.14     19.82 o
  -5   3   9      426.65      431.57     21.13 o
  -4   3   9     1374.56     1381.92     36.42 o
  -3   3   9     2835.68     2741.16     38.49 o
  -2   3   9     3651.95     3846.07     40.94 o
  -1   3   9     1914.53     1780.79     32.19 o
   0   3   9      140.37      152.80     12.03 o
   1   3   9        3.85       11.94      8.35 o
   2   3   9      864.23      816.21     26.39 o
   3   3   9      811.29      753.31     28.71 o
   4   3   9      171.34      194.62     16.80 o
   5   3   9     1373.79     1390.74     46.69 o
   6   3   9     1107.99      983.83     41.28 o
   7   3   9      379.41      365.36     26.99 o
   8   3   9        1.85      -19.88     16.21 o
   9   3   9       10.52       33.97     17.74 o
  10   3   9       40.85       57.84     22.02 o
 -10   4   9        1.77       -6.48     18.12 o
  -9   4   9       42.06        3.38     19.34 o
  -8   4   9      121.61      114.94     18.28 o
  -7   4   9      957.29      937.81     38.78 o
  -6   4   9      112.80      106.52     13.15 o
  -5   4   9      977.65      966.20     31.15 o
  -4   4   9     1028.54      913.29     42.69 o
  -3   4   9      706.38      695.95     18.97 o
  -2   4   9      191.27      213.98     11.51 o
  -1   4   9      800.68      836.36     22.25 o
   0   4   9      353.23      319.38     16.42 o
   1   4   9     2040.28     2027.45     40.70 o
   2   4   9       12.36        3.46      8.46 o
   3   4   9     1411.98     1530.30     36.64 o
   4   4   9       29.61        2.81      8.18 o
   5   4   9      559.60      611.27     27.97 o
   6   4   9        3.28       34.36     14.24 o
   7   4   9      395.03      371.25     27.85 o
   8   4   9       52.60       40.57     15.90 o
   9   4   9        1.49       -1.70     17.48 o
  10   4   9       37.34      149.82     49.95 o
 -10   5   9      202.80      185.71     24.46 o
  -9   5   9      214.74      209.29     24.38 o
  -8   5   9      375.47      350.46     33.65 o
  -7   5   9        4.47        7.21     12.02 o
  -6   5   9        1.73        3.23     10.62 o
  -5   5   9      770.89      810.96     28.28 o
  -4   5   9      705.19      758.81     28.66 o
  -3   5   9     1198.21     1098.37     50.76 o
  -2   5   9      262.01      221.69     11.89 o
  -1   5   9      844.32      828.41     22.85 o
   0   5   9       20.58       20.92      5.02 o
   1   5   9      115.87       96.01     10.64 o
   2   5   9      136.01      126.29     13.88 o
   3   5   9      133.10      159.08     16.00 o
   4   5   9     2082.83     2058.22     36.54 o
   5   5   9     1504.03     1522.97     33.44 o
   6   5   9      560.08      564.91     27.96 o
   7   5   9       55.57       41.90     17.16 o
   8   5   9      220.37      277.50     27.34 o
   9   5   9        3.84       42.50     25.52 o
 -10   6   9       83.18       86.74     19.93 o
  -9   6   9       70.90       89.23     22.77 o
  -8   6   9       65.01       42.15     18.65 o
  -7   6   9        1.73       -0.23     13.02 o
  -6   6   9      445.26      502.24     29.43 o
  -5   6   9       15.65       15.77     10.02 o
  -4   6   9       66.99       84.42     11.01 o
  -3   6   9      671.05      650.44     24.61 o
  -2   6   9      455.18      453.00     16.57 o
  -1   6   9       11.05       28.51      7.24 o
   0   6   9      816.77      820.63     21.61 o
   1   6   9      359.53      382.13     21.15 o
   2   6   9      938.88      923.32     27.25 o
   3   6   9       66.32       60.41      8.35 o
   4   6   9       40.39       49.09      8.62 o
   5   6   9      196.47      192.78     12.45 o
   6   6   9      378.97      425.86     21.70 o
   7   6   9       72.98       33.36     15.01 o
   8   6   9       75.32      113.32     22.23 o
   9   6   9       15.67       40.32     21.88 o
  -9   7   9      144.44      127.91     25.40 o
  -8   7   9      183.69      139.08     22.99 o
  -7   7   9      288.27      344.54     34.52 o
  -6   7   9      236.75      267.73     24.68 o
  -5   7   9       94.65      101.79     11.68 o
  -4   7   9      404.35      423.40     20.86 o
  -3   7   9     1743.00     1677.54     46.53 o
  -2   7   9      283.29      298.98     14.00 o
  -1   7   9      192.14      177.36     12.48 o
   0   7   9       19.70       13.70      7.95 o
   1   7   9       15.19       10.01      8.30 o
   2   7   9        0.86        0.42      8.66 o
   3   7   9      582.16      526.69     19.97 o
   4   7   9      671.46      714.60     24.09 o
   5   7   9       41.34       32.29      8.00 o
   6   7   9        8.61       14.50     12.38 o
   7   7   9      171.50      209.63     21.01 o
   8   7   9       99.55      106.43     16.79 o
   9   7   9      178.89      181.80     26.69 o
  -9   8   9      292.89      298.04     34.85 o
  -8   8   9       49.75       21.37     22.64 o
  -7   8   9       88.07       35.12     28.15 o
  -6   8   9        6.11        6.39     14.99 o
  -5   8   9      231.40      221.18     19.49 o
  -4   8   9      141.76      142.12     13.21 o
  -3   8   9      195.32      162.11     14.45 o
  -2   8   9       94.92       86.27     11.21 o
  -1   8   9       38.27       34.82      8.69 o
   0   8   9     1164.61     1110.01     25.34 o
   1   8   9       70.27       76.51      9.93 o
   2   8   9        2.11       -8.89      9.27 o
   3   8   9      170.82      148.64     12.06 o
   4   8   9        2.34       23.53     12.65 o
   5   8   9      403.69      366.94     21.21 o
   6   8   9        3.91        1.15     12.91 o
   7   8   9      263.36      268.77     22.81 o
   8   8   9       19.02       26.16     14.74 o
   9   8   9       15.02       19.64     19.96 o
  -9   9   9        0.76       -5.82     21.00 o
  -8   9   9      337.88      343.12     50.29 o
  -7   9   9      135.58      165.98     25.73 o
  -6   9   9       53.87       57.35     19.73 o
  -5   9   9      106.06      120.56     21.63 o
  -4   9   9      629.16      604.03     24.65 o
  -3   9   9       41.44       21.36      9.90 o
  -2   9   9     1289.59     1316.78     44.24 o
  -1   9   9      609.70      634.35     27.68 o
   0   9   9       70.62       79.17      9.40 o
   1   9   9      912.34      887.93     28.66 o
   2   9   9      314.56      351.65     20.57 o
   3   9   9     1102.94      943.78     31.96 o
   4   9   9      143.26      155.59     14.71 o
   5   9   9      339.77      320.33     20.77 o
   6   9   9       61.58       51.96     11.72 o
   7   9   9       73.72       68.31     15.10 o
   8   9   9        1.64       29.72     20.25 o
  -9  10   9      184.25      220.78     35.46 o
  -8  10   9        2.57      -12.88     30.87 o
  -7  10   9      266.12      362.39     48.32 o
  -6  10   9      193.29      200.59     33.15 o
  -5  10   9      804.32      835.43     48.71 o
  -4  10   9      150.90      205.71     19.19 o
  -3  10   9      101.70      125.62     20.30 o
  -2  10   9        0.37        2.76     14.40 o
  -1  10   9     1378.17     1327.84     45.71 o
   0  10   9      854.73      911.64     32.91 o
   1  10   9      237.08      260.17     17.65 o
   2  10   9     1569.14     1649.54     42.08 o
   3  10   9       39.18       33.36     11.54 o
   4  10   9      151.03      143.61     17.04 o
   5  10   9       30.43       19.71     12.61 o
   6  10   9        5.88        9.67     12.91 o
   7  10   9        2.52        6.83     14.14 o
   8  10   9        0.65        5.52     17.75 o
  -8  11   9      153.96       78.38     28.27 o
  -7  11   9       81.23       72.79     21.54 o
  -6  11   9      453.21      422.69     40.01 o
  -5  11   9      277.97      357.79     37.12 o
  -4  11   9       28.07       35.76     21.67 o
  -3  11   9     1731.63     1801.84     64.02 o
  -2  11   9      482.44      465.42     29.69 o
  -1  11   9      614.85      631.69     33.39 o
   0  11   9      330.80      327.80     20.93 o
   1  11   9      420.80      422.61     27.26 o
   2  11   9        0.01       -2.87     11.34 o
   3  11   9     1277.81     1268.66     39.30 o
   4  11   9        5.87       25.92     11.22 o
   5  11   9       63.29       45.92     13.67 o
   6  11   9       43.19       18.85     12.60 o
   7  11   9       13.56        1.77     20.16 o
   8  11   9       19.97       26.65     19.30 o
  -8  12   9       15.58       76.25     38.20 o
  -7  12   9      240.26      152.42     43.35 o
  -6  12   9      173.28      183.46     35.27 o
  -5  12   9     1081.52     1192.61     63.16 o
  -4  12   9        8.76       33.14     21.61 o
  -3  12   9      211.19      224.57     24.70 o
  -2  12   9      117.97      131.08     18.24 o
  -1  12   9      883.19      866.52     40.87 o
   0  12   9      170.50      146.05     17.77 o
   1  12   9      823.72      890.96     35.52 o
   2  12   9       62.46       52.74     13.71 o
   3  12   9      349.46      291.18     21.81 o
   4  12   9       92.58       83.52     14.78 o
   5  12   9       28.47       26.73     14.01 o
   6  12   9       45.68       36.07     14.89 o
   7  12   9       17.11       14.17     20.37 o
  -7  13   9       17.06       -5.33     33.57 o
  -6  13   9        0.09      -38.38     25.58 o
  -5  13   9       83.58       65.53     44.57 o
  -4  13   9      188.50      208.66     30.92 o
  -3  13   9      279.01      304.54     27.94 o
  -2  13   9      243.17      263.78     25.15 o
  -1  13   9      710.03      679.48     37.16 o
   0  13   9        5.29        4.48     16.74 o
   1  13   9       77.33       68.91     14.09 o
   2  13   9      306.72      334.51     26.36 o
   3  13   9        3.46        9.59     14.21 o
   4  13   9       14.90       16.70     11.50 o
   5  13   9       21.53       29.16     17.45 o
   6  13   9        3.54      -25.24     17.45 o
   7  13   9       11.11       22.14     19.48 o
  -7  14   9       23.09       37.31     27.92 o
  -6  14   9       35.43       -4.68     26.05 o
  -5  14   9        3.38       22.74     31.83 o
  -4  14   9      285.25      344.29     37.40 o
  -3  14   9       73.30       86.30     24.18 o
  -2  14   9       27.71        8.09     20.56 o
  -1  14   9        1.78       -6.38     15.65 o
   0  14   9       29.90       38.35     21.13 o
   1  14   9       47.75       26.36     15.63 o
   2  14   9       16.25      -17.44     20.05 o
   3  14   9        1.86      -12.53     14.80 o
   4  14   9        1.32      -17.09     15.60 o
   5  14   9       27.40       17.21     16.00 o
   6  14   9       46.71       53.10     20.27 o
  -6  15   9       52.01       29.42     25.41 o
  -5  15   9        0.35      -16.00     24.16 o
  -4  15   9        2.18      -29.80     27.44 o
  -3  15   9        3.59      -19.94     17.34 o
  -2  15   9       26.82       22.15     19.49 o
  -1  15   9        2.70      -27.96     18.64 o
   0  15   9        0.74       -9.40     14.97 o
   1  15   9       12.59       42.49     20.67 o
   2  15   9       82.99       47.34     16.64 o
   3  15   9      209.14      233.63     21.71 o
   4  15   9        0.30      -35.22     23.48 o
   5  15   9       19.63       -3.09     48.82 o
  -5  16   9       41.51       61.77     29.93 o
  -4  16   9        3.30      -20.83     31.72 o
  -3  16   9      174.04      175.87     28.67 o
  -2  16   9        5.06       -8.65     17.98 o
  -1  16   9       13.34        5.00     17.96 o
   0  16   9       62.38       72.57     18.52 o
   1  16   9        6.93       20.03     19.05 o
   2  16   9       61.55       74.15     19.85 o
   3  16   9        0.25       32.36     34.61 o
   4  16   9        9.63       24.87     22.80 o
  -4  17   9       40.02       27.05     29.36 o
  -3  17   9       29.24      -16.77     25.61 o
  -2  17   9      125.53      123.34     31.34 o
  -1  17   9        1.86      -27.96     18.64 o
   0  17   9       50.70       58.30     19.74 o
   1  17   9       13.29       26.94     19.20 o
   2  17   9       13.71       55.86     28.12 o
   3  17   9        9.87       27.86     23.73 o
  -2  18   9       48.94       41.11     21.01 o
  -1  18   9      113.72       60.14     21.47 o
   0  18   9        4.46      -25.30     18.86 o
   1  18   9       36.08       25.54     23.81 o
 -10   0  10      254.76      289.04     60.86 o
  -8   0  10     1863.30     1814.03     79.81 o
  -6   0  10      445.68      456.65     23.32 o
  -4   0  10        8.00      -11.28     16.35 o
  -2   0  10       34.42       29.55     16.18 o
   0   0  10      852.46      802.45     24.85 o
   2   0  10      198.07      174.24     33.04 o
   4   0  10      636.45      570.90     41.94 o
   6   0  10        1.54        9.51     17.59 o
   8   0  10       90.61       92.81     51.93 o
 -10   1  10      501.13      577.04     52.67 o
  -9   1  10        2.55       -0.41     24.14 o
  -8   1  10       51.92       63.01     15.78 o
  -7   1  10       53.74       55.88     13.22 o
  -6   1  10      290.50      263.02     15.75 o
  -5   1  10     1081.58     1055.52     26.14 o
  -4   1  10      282.47      279.85     12.81 o
  -3   1  10       68.73       63.56      6.87 o
  -2   1  10       84.00       75.30      9.59 o
  -1   1  10        5.37        1.83      5.61 o
   0   1  10      915.07      806.68     35.14 o
   1   1  10      449.42      394.92     15.55 o
   2   1  10        7.54        8.15      9.66 o
   3   1  10      511.15      571.04     27.83 o
   4   1  10      123.86      134.72     20.38 o
   5   1  10      147.25      142.71     17.41 o
   6   1  10       33.06       36.88     16.51 o
   7   1  10      177.15      221.46     31.56 o
   8   1  10      108.55      105.15     19.14 o
   9   1  10       22.02      -10.94     19.21 o
 -10   2  10        3.49        2.35     24.94 o
  -9   2  10      355.37      279.82     30.03 o
  -8   2  10       59.90       35.94     13.60 o
  -7   2  10      576.86      582.00     24.74 o
  -6   2  10       77.64       53.31     10.89 o
  -5   2  10        3.94       -8.76      9.41 o
  -4   2  10      170.36      157.95     13.25 o
  -3   2  10     2791.84     2810.96     57.11 o
  -2   2  10     1087.09     1055.05     22.30 o
  -1   2  10     1055.95     1082.59     23.78 o
   0   2  10        0.14        0.63     11.43 o
   1   2  10      106.57       93.74     10.43 o
   2   2  10      620.45      564.74     23.38 o
   3   2  10     1389.77     1333.65     41.54 o
   4   2  10      115.83      107.11     13.58 o
   5   2  10      779.18      789.65     36.65 o
   6   2  10        2.68        7.56     14.15 o
   7   2  10       30.92       23.96     16.03 o
   8   2  10       28.91       38.49     15.68 o
   9   2  10       90.69      101.56     19.81 o
 -10   3  10        9.81      -17.15     25.38 o
  -9   3  10       10.11       19.57     16.92 o
  -8   3  10        4.87        5.68     12.90 o
  -7   3  10       51.13       35.44     13.90 o
  -6   3  10     1076.60     1162.44     36.69 o
  -5   3  10       34.75       21.94     10.16 o
  -4   3  10      639.50      595.04     25.03 o
  -3   3  10      327.94      345.39     15.63 o
  -2   3  10     2199.10     2205.03     32.95 o
  -1   3  10       26.80       27.68      6.86 o
   0   3  10     4894.87     4786.22     79.87 o
   1   3  10       87.91       92.36     11.25 o
   2   3  10     1311.56     1222.07     31.11 o
   3   3  10      419.69      403.74     22.10 o
   4   3  10      126.88      123.77     14.89 o
   5   3  10      219.11      198.41     17.64 o
   6   3  10      120.51      111.27     16.87 o
   7   3  10      230.10      258.05     24.81 o
   8   3  10       47.81       10.26     17.75 o
   9   3  10       11.16       -0.87     19.96 o
 -10   4  10      154.60      123.90     31.45 o
  -9   4  10       15.24       -9.48     20.40 o
  -8   4  10      661.02      645.10     35.45 o
  -7   4  10       17.27        8.05     12.83 o
  -6   4  10       87.36       98.91     13.75 o
  -5   4  10       85.08       79.80     12.77 o
  -4   4  10      495.49      484.90     23.15 o
  -3   4  10       72.57       66.64     12.62 o
  -2   4  10     3479.12     3500.53     42.14 o
  -1   4  10       11.68       15.64      6.62 o
   0   4  10      350.03      420.82     20.41 o
   1   4  10      732.79      719.54     26.59 o
   2   4  10     2282.98     2203.26     46.64 o
   3   4  10      187.86      167.14     14.65 o
   4   4  10     1295.24     1297.66     36.92 o
   5   4  10      216.17      216.60     19.21 o
   6   4  10      411.73      428.88     30.52 o
   7   4  10       23.04        6.66     14.78 o
   8   4  10        2.88        2.52     16.03 o
   9   4  10        3.02       10.59     22.47 o
  -9   5  10       48.45       29.61     16.93 o
  -8   5  10        0.52        8.14     20.97 o
  -7   5  10      309.53      311.04     26.10 o
  -6   5  10      172.61      212.44     17.91 o
  -5   5  10     1469.51     1467.28     44.64 o
  -4   5  10       77.47       72.28     11.10 o
  -3   5  10       61.73       55.08     10.61 o
  -2   5  10      372.19      361.94     15.63 o
  -1   5  10      144.56      157.42     11.88 o
   0   5  10     2585.44     2585.94     47.98 o
   1   5  10     1031.74     1003.78     31.33 o
   2   5  10      660.69      675.57     29.42 o
   3   5  10      127.84      116.86     13.41 o
   4   5  10       64.62       78.62     10.86 o
   5   5  10     1705.85     1704.42     49.52 o
   6   5  10       11.06        1.86     15.27 o
   7   5  10       19.45       23.98     15.33 o
   8   5  10      134.95      182.34     29.41 o
   9   5  10        0.08       58.32     27.10 o
  -9   6  10      147.00      130.42     30.18 o
  -8   6  10      108.60       91.08     21.77 o
  -7   6  10      733.70      785.18     38.75 o
  -6   6  10        1.84       43.78     25.33 o
  -5   6  10      778.58      717.22     29.03 o
  -4   6  10      353.65      366.93     20.95 o
  -3   6  10     1660.44     1592.13     40.28 o
  -2   6  10      279.77      245.41     13.22 o
  -1   6  10     3656.43     3701.63     50.79 o
   0   6  10       76.74       61.86      9.91 o
   1   6  10      630.78      559.72     23.94 o
   2   6  10      104.91      104.98     15.12 o
   3   6  10     1272.90     1317.11     49.05 o
   4   6  10      201.19      220.62     16.28 o
   5   6  10      470.87      489.96     21.96 o
   6   6  10       96.41       67.94     16.13 o
   7   6  10       15.89       20.08     17.46 o
   8   6  10       32.80        9.70     19.76 o
   9   6  10        4.96      -15.03     29.55 o
  -9   7  10      105.89       97.68     25.51 o
  -8   7  10       25.54       23.14     30.83 o
  -7   7  10        9.17       17.02     22.68 o
  -6   7  10      344.79      373.55     26.81 o
  -5   7  10       70.03      103.07     13.99 o
  -4   7  10      171.20      152.99     20.63 o
  -3   7  10      392.10      375.12     20.57 o
  -2   7  10       13.33       19.83     11.75 o
  -1   7  10      155.08      171.52     13.72 o
   0   7  10      747.96      732.66     27.32 o
   1   7  10      116.01      160.82     16.57 o
   2   7  10       47.26       30.01     11.57 o
   3   7  10        1.13       -3.98      8.35 o
   4   7  10       40.95       29.74      9.07 o
   5   7  10      121.58      124.50     14.43 o
   6   7  10       92.78       88.33     19.30 o
   7   7  10        8.72       30.21     13.97 o
   8   7  10      134.62      140.27     18.94 o
   9   7  10       12.69      -11.62     25.70 o
  -9   8  10       68.47       64.84     42.54 o
  -8   8  10      617.21      634.37     47.84 o
  -7   8  10        0.06      -26.67     22.94 o
  -6   8  10      879.27     1020.52     55.29 o
  -5   8  10      565.28      601.96     32.93 o
  -4   8  10        6.83       -4.58      9.84 o
  -3   8  10      110.40       99.18     12.37 o
  -2   8  10     1270.98     1270.19     37.47 o
  -1   8  10       33.82       31.87      9.01 o
   0   8  10      451.86      421.20     22.69 o
   1   8  10       50.27       47.51     12.52 o
   2   8  10       25.67       26.71      8.92 o
   3   8  10      159.76      178.03     15.86 o
   4   8  10       16.56       11.36     10.50 o
   5   8  10       54.46       40.36     11.15 o
   6   8  10        0.80        7.99     12.46 o
   7   8  10       32.30       33.07     14.25 o
   8   8  10        0.36        6.83     15.05 o
  -8   9  10      260.70      245.92     38.91 o
  -7   9  10      330.43      386.81     39.26 o
  -6   9  10       18.22       32.05     23.74 o
  -5   9  10      634.42      707.58     47.42 o
  -4   9  10      104.61      144.51     14.49 o
  -3   9  10       24.44        6.64     10.66 o
  -2   9  10      116.00      144.01     15.17 o
  -1   9  10      223.84      175.11     19.12 o
   0   9  10       39.33       53.47     11.04 o
   1   9  10       80.79       79.16     14.14 o
   2   9  10      542.45      586.19     25.31 o
   3   9  10        0.96        4.26      9.87 o
   4   9  10      239.04      249.15     19.52 o
   5   9  10       87.38      105.34     14.93 o
   6   9  10      104.92       93.45     14.12 o
   7   9  10       52.57       88.03     18.07 o
   8   9  10      226.88      243.22     30.06 o
  -8  10  10       16.91       23.72     41.26 o
  -7  10  10      182.02      147.54     53.79 o
  -6  10  10      338.96      386.65     52.50 o
  -5  10  10       20.07       48.44     23.56 o
  -4  10  10      173.39      209.95     29.03 o
  -3  10  10      385.27      404.10     28.14 o
  -2  10  10      175.10      153.60     18.52 o
  -1  10  10      601.83      624.93     33.56 o
   0  10  10       13.32       14.58     10.48 o
   1  10  10       27.15       11.38     14.80 o
   2  10  10      171.35      163.58     19.41 o
   3  10  10      370.79      392.31     23.05 o
   4  10  10      522.28      510.16     25.34 o
   5  10  10      488.32      495.16     26.68 o
   6  10  10      111.20      126.65     17.47 o
   7  10  10       19.25       18.52     14.77 o
   8  10  10       62.79       62.32     21.40 o
  -8  11  10      108.82      166.50     37.52 o
  -7  11  10        5.31       35.29     33.49 o
  -6  11  10      240.99      282.70     35.42 o
  -5  11  10      123.39      155.05     29.70 o
  -4  11  10      157.62      173.10     27.97 o
  -3  11  10      116.82      109.93     18.78 o
  -2  11  10      137.36      123.57     19.63 o
  -1  11  10       33.08        9.48     13.52 o
   0  11  10      776.22      735.49     37.26 o
   1  11  10       43.85        8.60     17.52 o
   2  11  10      605.38      604.35     33.07 o
   3  11  10        0.95       12.13     14.29 o
   4  11  10      143.67      147.44     18.74 o
   5  11  10        6.62        6.69     13.39 o
   6  11  10      312.37      368.28     24.76 o
   7  11  10        4.00       21.51     17.70 o
  -7  12  10        4.06       27.74     32.26 o
  -6  12  10       30.22       11.67     25.94 o
  -5  12  10      281.21      295.09     35.97 o
  -4  12  10      594.33      730.29     51.60 o
  -3  12  10      188.82      162.95     21.58 o
  -2  12  10      131.10      141.40     23.90 o
  -1  12  10       34.79        5.93     15.68 o
   0  12  10      161.88      157.09     20.35 o
   1  12  10        6.31        2.71     14.55 o
   2  12  10        1.88        3.94     13.54 o
   3  12  10        7.86        6.28     15.56 o
   4  12  10      546.61      627.99     35.73 o
   5  12  10       65.34       46.06     17.92 o
   6  12  10      140.44      167.26     21.47 o
   7  12  10       45.12       31.89     21.55 o
  -6  13  10        0.44       -0.46     26.64 o
  -5  13  10      113.15      159.48     33.57 o
  -4  13  10       20.23        4.52     22.30 o
  -3  13  10        9.49       -8.93     23.15 o
  -2  13  10        5.91       -6.83     16.72 o
  -1  13  10       98.50       55.18     19.88 o
   0  13  10      130.36      113.43     18.70 o
   1  13  10      177.38      164.88     23.04 o
   2  13  10      384.55      381.16     36.72 o
   3  13  10      103.44      101.28     20.58 o
   4  13  10       83.45      107.88     21.38 o
   5  13  10        5.27        0.58     21.95 o
   6  13  10       26.04      -23.44     25.58 o
  -6  14  10       35.60       25.98     29.48 o
  -5  14  10        5.03       52.84     27.54 o
  -4  14  10       18.75       39.52     24.71 o
  -3  14  10        4.69       11.67     15.92 o
  -2  14  10        5.04       -6.13     17.16 o
  -1  14  10      134.86      112.94     25.16 o
   0  14  10       28.40       28.70     18.10 o
   1  14  10       73.07       79.30     17.95 o
   2  14  10       21.83       12.28     21.84 o
   3  14  10      123.39      108.63     19.14 o
   4  14  10       10.23       20.36     24.05 o
   5  14  10       97.80      122.55     26.15 o
  -5  15  10       47.60       36.65     24.48 o
  -4  15  10      230.72      210.58     32.31 o
  -3  15  10       20.72       32.37     23.43 o
  -2  15  10      137.72      111.37     26.27 o
  -1  15  10       15.86       29.73     17.49 o
   0  15  10       56.61       57.35     23.69 o
   1  15  10       51.20       45.00     19.85 o
   2  15  10        8.72      -15.93     17.41 o
   3  15  10       12.95       23.58     17.16 o
   4  15  10       14.05       -0.71     18.39 o
  -4  16  10        0.09      -11.49     23.09 o
  -3  16  10      246.09      232.93     47.00 o
  -2  16  10       35.92       10.82     17.96 o
  -1  16  10       55.44       87.52     18.63 o
   0  16  10       28.10       37.56     18.57 o
   1  16  10       12.32       41.99     24.13 o
   2  16  10       23.22       36.25     18.49 o
   3  16  10       10.00       14.85     25.08 o
  -2  17  10      125.37      151.65     23.60 o
  -1  17  10      169.21      212.42     28.19 o
   0  17  10       52.56       92.15     22.68 o
   1  17  10      183.29      195.42     29.12 o
   2  17  10       35.93       30.44     36.64 o
  -9   0  11       83.02       99.48     38.22 o
  -7   0  11        3.16       35.54     23.86 o
  -5   0  11     2681.51     2655.79     80.14 o
  -3   0  11     9556.66     9944.12    152.63 o
  -1   0  11       17.69       23.83     10.15 o
   1   0  11     2175.38     2034.86     68.73 o
   3   0  11      180.79      222.91     30.20 o
   5   0  11      196.11      223.32     32.16 o
   7   0  11       12.13       -0.75     21.44 o
   9   0  11       29.93       25.89     27.02 o
  -9   1  11      202.89      245.98     36.50 o
  -8   1  11      254.83      205.96     23.97 o
  -7   1  11     1435.51     1507.48     63.12 o
  -6   1  11      124.90      106.05     13.30 o
  -5   1  11      324.81      356.43     22.42 o
  -4   1  11       44.86       48.07     12.30 o
  -3   1  11     2152.80     2252.36     49.26 o
  -2   1  11     1660.63     1614.22     40.86 o
  -1   1  11     3635.93     3549.10     39.34 o
   0   1  11      534.67      494.52     22.38 o
   1   1  11      373.07      385.14     20.16 o
   2   1  11      150.98      128.73     15.28 o
   3   1  11      342.65      345.16     23.78 o
   4   1  11      495.27      453.41     31.82 o
   5   1  11       41.17       39.16     14.60 o
   6   1  11       33.90       25.80     16.30 o
   7   1  11       62.60       54.94     17.49 o
   8   1  11       25.62       58.41     17.67 o
   9   1  11      114.16      130.73     23.40 o
  -9   2  11       13.34       -4.67     18.75 o
  -8   2  11        5.16       -6.16     13.60 o
  -7   2  11       21.65       37.56     13.11 o
  -6   2  11      415.33      412.17     23.48 o
  -5   2  11      190.29      188.29     17.12 o
  -4   2  11      725.10      714.39     41.66 o
  -3   2  11     1755.60     1691.75     42.75 o
  -2   2  11        1.67        1.65      8.97 o
  -1   2  11      814.28      770.19     26.79 o
   0   2  11     1873.63     1804.44     41.10 o
   1   2  11      437.65      395.71     20.58 o
   2   2  11      158.25      167.31     12.92 o
   3   2  11        0.93      -10.11     11.95 o
   4   2  11       11.92       10.61     13.32 o
   5   2  11        0.05       -3.70     13.34 o
   6   2  11      125.16      142.86     21.06 o
   7   2  11      269.06      283.19     26.68 o
   8   2  11        1.36       10.35     17.93 o
   9   2  11       29.62       32.14     20.96 o
  -9   3  11       72.73       28.60     27.29 o
  -8   3  11      140.28      193.94     23.57 o
  -7   3  11       18.98        1.69     16.86 o
  -6   3  11      169.90      150.23     21.22 o
  -5   3  11      559.25      501.66     25.15 o
  -4   3  11       11.94        0.96     11.13 o
  -3   3  11      509.28      518.38     20.07 o
  -2   3  11      330.04      358.40     14.58 o
  -1   3  11       24.50       19.28      8.51 o
   0   3  11      808.81      856.52     29.14 o
   1   3  11        8.14       -4.10     10.14 o
   2   3  11      298.13      235.97     14.53 o
   3   3  11      265.66      219.40     16.57 o
   4   3  11      498.18      512.19     29.52 o
   5   3  11      272.11      255.54     20.99 o
   6   3  11       39.09       26.35     14.97 o
   7   3  11       12.04       16.54     18.40 o
   8   3  11       47.46       50.60     18.87 o
   9   3  11      125.35      181.87     30.61 o
  -9   4  11       12.49       30.14     22.90 o
  -8   4  11       91.03       92.25     18.30 o
  -7   4  11       42.03       41.75     15.47 o
  -6   4  11      105.39      107.02     18.92 o
  -5   4  11      603.34      617.52     28.05 o
  -4   4  11       82.77       42.80     12.26 o
  -3   4  11       14.17       20.03      9.25 o
  -2   4  11      128.12      112.04      9.48 o
  -1   4  11      175.57      148.37     11.97 o
   0   4  11      449.08      469.31     27.10 o
   1   4  11      395.24      417.29     22.30 o
   2   4  11        0.09      -13.14     10.86 o
   3   4  11       92.44      106.41     12.53 o
   4   4  11      280.84      269.49     17.18 o
   5   4  11      591.84      610.44     30.49 o
   6   4  11      101.43       70.07     17.37 o
   7   4  11      669.55      726.24     41.15 o
   8   4  11       21.30       17.93     29.18 o
  -9   5  11        1.02       -3.20     31.66 o
  -8   5  11      269.62      252.83     31.64 o
  -7   5  11       37.10       43.57     15.67 o
  -6   5  11       77.66       87.78     25.27 o
  -5   5  11        5.72        3.01     11.07 o
  -4   5  11       22.65       10.39     10.76 o
  -3   5  11      325.99      359.21     21.45 o
  -2   5  11     1138.05     1056.08     25.12 o
  -1   5  11       88.26      112.72     11.20 o
   0   5  11      708.31      720.68     27.92 o
   1   5  11      144.46      119.60     13.85 o
   2   5  11       50.88       56.94     13.45 o
   3   5  11       94.11      105.95     13.09 o
   4   5  11       82.73       49.75     10.56 o
   5   5  11      182.02      196.28     17.51 o
   6   5  11      249.00      264.41     26.43 o
   7   5  11       28.35       -3.93     21.01 o
   8   5  11        3.95      -13.19     23.34 o
  -9   6  11        3.67        1.14     26.09 o
  -8   6  11       50.12       68.27     21.86 o
  -7   6  11       30.90       33.44     20.30 o
  -6   6  11      759.42      816.85     45.88 o
  -5   6  11      578.71      592.53     27.33 o
  -4   6  11      387.80      393.44     22.56 o
  -3   6  11       84.59       53.00     11.05 o
  -2   6  11       19.28       12.67      9.20 o
  -1   6  11       96.96       94.71     11.49 o
   0   6  11       57.04       76.08     12.78 o
   1   6  11      404.98      366.04     21.04 o
   2   6  11      318.98      331.48     23.18 o
   3   6  11       55.55       41.80     11.86 o
   4   6  11       11.24        7.52      9.05 o
   5   6  11       76.65       62.71     17.35 o
   6   6  11      128.60      124.33     23.53 o
   7   6  11      106.68       67.87     18.87 o
   8   6  11      105.40      108.75     40.21 o
  -8   7  11      102.38       97.59     24.96 o
  -7   7  11      628.28      719.04     49.48 o
  -6   7  11       69.95      134.55     27.82 o
  -5   7  11       12.84       18.91     13.22 o
  -4   7  11        7.67        4.55     11.41 o
  -3   7  11      145.20      112.76     12.93 o
  -2   7  11        7.60        4.40      9.51 o
  -1   7  11      657.51      606.47     27.92 o
   0   7  11      552.30      533.32     22.73 o
   1   7  11      305.92      337.53     23.08 o
   2   7  11      705.30      653.68     32.39 o
   3   7  11       23.36       13.52     13.12 o
   4   7  11       72.73       29.90     13.71 o
   5   7  11       31.62       21.06     17.31 o
   6   7  11      336.52      373.46     42.44 o
   7   7  11      284.68      270.23     36.11 o
   8   7  11        0.10      -25.83     27.92 o
  -8   8  11      123.10      154.97     56.80 o
  -7   8  11       58.71       73.19     23.86 o
  -6   8  11      335.85      391.74     37.01 o
  -5   8  11     1175.35     1283.42     47.33 o
  -4   8  11       79.44       49.69     19.67 o
  -3   8  11      660.62      704.77     29.29 o
  -2   8  11      222.17      206.98     18.08 o
  -1   8  11        1.57       -2.80     10.14 o
   0   8  11      174.72      164.79     16.93 o
   1   8  11      406.51      449.57     27.14 o
   2   8  11      272.62      290.14     26.60 o
   3   8  11      464.90      490.55     29.67 o
   4   8  11       14.00       -3.51     10.91 o
   5   8  11        0.70        8.82     11.84 o
   6   8  11       95.08      112.63     16.15 o
   7   8  11       28.99       33.81     15.06 o
   8   8  11        0.83       39.50     18.10 o
  -8   9  11      203.31      218.29     49.75 o
  -7   9  11      260.67      288.67     33.78 o
  -6   9  11       88.51      150.90     30.99 o
  -5   9  11      552.59      557.70     48.69 o
  -4   9  11      107.39      114.02     16.43 o
  -3   9  11       24.23       12.74     18.44 o
  -2   9  11     1074.09     1076.35     36.95 o
  -1   9  11      145.07      154.35     19.02 o
   0   9  11      286.78      267.76     24.22 o
   1   9  11       72.93       91.98     16.92 o
   2   9  11      407.48      395.66     28.03 o
   3   9  11       74.22       90.92     16.64 o
   4   9  11      319.66      326.13     26.19 o
   5   9  11      178.11      217.72     21.96 o
   6   9  11        5.12        9.16     12.80 o
   7   9  11      109.83      156.32     21.75 o
  -7  10  11       30.70       74.84     28.91 o
  -6  10  11      247.28      284.03     37.15 o
  -5  10  11       11.33       85.27     30.01 o
  -4  10  11      540.65      586.46     43.93 o
  -3  10  11       81.73       69.25     24.01 o
  -2  10  11       25.58       26.71     20.14 o
  -1  10  11      286.18      270.26     25.22 o
   0  10  11      447.88      487.46     31.69 o
   1  10  11      520.13      469.73     29.70 o
   2  10  11      172.65      200.65     24.02 o
   3  10  11      120.19      132.79     19.91 o
   4  10  11       41.17       34.80     14.91 o
   5  10  11      114.63      143.80     19.98 o
   6  10  11       58.59       79.76     25.54 o
   7  10  11        5.08       25.48     28.35 o
  -7  11  11       48.72       92.80     56.61 o
  -6  11  11       16.64       62.66     23.15 o
  -5  11  11        2.83       46.24     23.04 o
  -4  11  11        4.80        1.56     23.07 o
  -3  11  11      484.62      550.53     34.13 o
  -2  11  11       19.03      -17.12     16.57 o
  -1  11  11      145.55      194.10     21.54 o
   0  11  11      271.34      279.56     25.76 o
   1  11  11       74.59       96.77     22.16 o
   2  11  11      161.14      111.52     18.01 o
   3  11  11      508.37      531.90     33.85 o
   4  11  11       24.42       45.70     17.36 o
   5  11  11       62.71       49.37     16.26 o
   6  11  11       73.52       60.67     15.45 o
  -6  12  11        2.10       21.14     21.70 o
  -5  12  11        4.46       15.87     22.63 o
  -4  12  11       16.33       16.12     27.68 o
  -3  12  11      110.07      150.60     23.07 o
  -2  12  11        1.13       -8.73     17.46 o
  -1  12  11       99.68       77.29     18.36 o
   0  12  11      162.05      142.62     22.25 o
   1  12  11      247.82      287.62     27.01 o
   2  12  11       14.99       -4.83     17.66 o
   3  12  11        1.71       13.89     17.32 o
   4  12  11        1.29       -7.55     17.21 o
   5  12  11      143.34      131.56     22.07 o
   6  12  11        1.00      -13.84     26.49 o
  -6  13  11      255.71      287.63     42.03 o
  -5  13  11      145.01      201.49     34.13 o
  -4  13  11       58.76       66.18     21.56 o
  -3  13  11        3.69       47.17     30.75 o
  -2  13  11      248.18      261.19     27.76 o
  -1  13  11        0.96       -2.93     18.65 o
   0  13  11        1.14        5.52     17.88 o
   1  13  11       59.13       77.23     19.53 o
   2  13  11       38.13       22.66     18.30 o
   3  13  11      126.60      167.57     26.17 o
   4  13  11      339.18      372.95     31.77 o
   5  13  11       17.80       22.57     19.69 o
  -5  14  11       85.74      105.55     28.60 o
  -4  14  11      180.95      218.08     44.54 o
  -3  14  11       29.42       29.22     24.56 o
  -2  14  11      117.23      136.30     22.18 o
  -1  14  11        1.15      -12.69     18.40 o
   0  14  11      150.04      135.32     22.04 o
   1  14  11        1.27        4.91     15.27 o
   2  14  11       60.78       38.52     20.39 o
   3  14  11       23.00       46.70     25.04 o
   4  14  11      112.79       62.97     28.11 o
  -4  15  11       33.01       38.04     44.24 o
  -3  15  11      215.71      236.52     34.63 o
  -2  15  11        0.44       -4.17     19.02 o
  -1  15  11      225.74      255.19     28.24 o
   0  15  11      152.43      180.14     26.30 o
   1  15  11       72.55       85.88     19.67 o
   2  15  11       14.13        5.66     18.44 o
   3  15  11        2.09        1.92     17.72 o
  -2  16  11       60.93       59.86     20.90 o
  -1  16  11       77.59       89.94     22.46 o
   0  16  11       32.56       47.78     21.68 o
   1  16  11        2.82      -18.33     19.77 o
   2  16  11       68.64       43.27     20.35 o
  -8   0  12      743.91      779.60     81.85 o
  -6   0  12      323.37      341.30     34.40 o
  -4   0  12      427.21      409.66     31.05 o
  -2   0  12     3809.81     3771.89    102.35 o
   0   0  12      510.31      480.07     29.53 o
   2   0  12      792.20      730.83     46.91 o
   4   0  12       18.19       27.08     22.13 o
   6   0  12     1099.42     1235.40     78.14 o
   8   0  12       38.50       41.33     41.26 o
  -9   1  12      127.51      122.60     69.71 o
  -8   1  12        1.18       21.60     19.62 o
  -7   1  12       21.57       17.79     13.99 o
  -6   1  12      231.19      248.15     20.44 o
  -5   1  12      526.46      555.75     27.99 o
  -4   1  12       10.51       13.35     10.97 o
  -3   1  12        6.26       27.43     11.17 o
  -2   1  12        4.64       44.22     18.42 o
  -1   1  12      110.18      108.15     11.66 o
   0   1  12       20.61        7.17      8.94 o
   1   1  12      429.82      386.18     21.68 o
   2   1  12      214.40      226.69     19.61 o
   3   1  12       55.86       55.14     14.30 o
   4   1  12      874.81      936.57     46.53 o
   5   1  12        0.39       27.96     16.51 o
   6   1  12      379.86      431.70     33.27 o
   7   1  12        1.18       37.70     21.50 o
   8   1  12       96.00      108.08     21.77 o
  -9   2  12      250.11      231.77     31.43 o
  -8   2  12       21.43        4.30     17.24 o
  -7   2  12      705.61      577.88     56.88 o
  -6   2  12        2.23      -20.71     13.81 o
  -5   2  12      211.80      223.81     24.63 o
  -4   2  12      280.76      278.22     20.85 o
  -3   2  12      367.03      368.67     18.36 o
  -2   2  12       19.79        6.49      8.89 o
  -1   2  12      670.82      671.53     24.37 o
   0   2  12        0.67       -1.06     14.28 o
   1   2  12       85.40       84.60     10.72 o
   2   2  12      892.13      865.72     31.60 o
   3   2  12      375.90      354.16     24.71 o
   4   2  12      103.09       94.64     18.68 o
   5   2  12      302.66      377.61     29.98 o
   6   2  12      163.74      188.40     24.54 o
   7   2  12      127.58      139.50     23.11 o
   8   2  12       44.30       53.97     19.53 o
  -8   3  12       36.16       43.94     22.48 o
  -7   3  12       11.36        9.33     16.02 o
  -6   3  12        3.99       -8.93     12.70 o
  -5   3  12      236.57      281.04     20.86 o
  -4   3  12      118.87      118.86     15.01 o
  -3   3  12       15.50       10.28      9.92 o
  -2   3  12      230.81      236.24     15.31 o
  -1   3  12        3.97       -6.25      7.95 o
   0   3  12      400.60      339.87     19.81 o
   1   3  12        3.76        3.42      9.72 o
   2   3  12      497.77      503.67     22.89 o
   3   3  12      109.13      113.21     14.11 o
   4   3  12      177.06      169.33     22.79 o
   5   3  12       17.83       16.80     17.79 o
   6   3  12      829.34      891.38     44.85 o
   7   3  12        5.58       11.01     17.30 o
   8   3  12       10.21       -2.04     36.91 o
  -8   4  12       70.94       59.11     21.98 o
  -7   4  12       41.83       41.63     18.64 o
  -6   4  12      395.73      340.93     30.51 o
  -5   4  12       58.90       65.47     16.12 o
  -4   4  12        8.61       11.94     11.59 o
  -3   4  12      109.25       75.90     12.78 o
  -2   4  12     1919.53     1847.79     46.75 o
  -1   4  12      638.03      595.93     22.31 o
   0   4  12      576.59      575.11     25.82 o
   1   4  12       18.89        5.60      9.92 o
   2   4  12      308.93      247.13     16.35 o
   3   4  12       41.66       15.98     11.41 o
   4   4  12      532.45      538.98     28.04 o
   5   4  12        1.08        1.87     11.84 o
   6   4  12        1.82       40.91     18.61 o
   7   4  12       16.10       -6.95     25.81 o
   8   4  12       51.16       70.33     26.72 o
  -8   5  12      162.23      187.46     30.57 o
  -7   5  12       35.43       21.44     17.81 o
  -6   5  12      224.45      236.01     27.28 o
  -5   5  12      807.29      834.37     33.18 o
  -4   5  12       12.69       12.58     11.03 o
  -3   5  12      317.66      318.68     21.17 o
  -2   5  12      122.62      140.88     13.13 o
  -1   5  12      501.24      459.62     20.91 o
   0   5  12       29.13       29.86     10.08 o
   1   5  12     1296.27     1197.63     37.63 o
   2   5  12      126.73      135.86     16.82 o
   3   5  12      301.25      328.99     21.77 o
   4   5  12       27.56       13.63     12.10 o
   5   5  12       47.70       40.51     11.79 o
   6   5  12       98.77      128.70     23.46 o
   7   5  12       49.13       11.58     19.70 o
   8   5  12       42.04       28.12     26.19 o
  -8   6  12      149.86      108.17     24.77 o
  -7   6  12      329.97      366.82     37.62 o
  -6   6  12       23.01       14.27     18.40 o
  -5   6  12      184.19      210.54     19.31 o
  -4   6  12       69.04       62.76     11.63 o
  -3   6  12      158.47      171.38     17.38 o
  -2   6  12      107.04      131.29     15.04 o
  -1   6  12      850.78      915.09     33.29 o
   0   6  12       13.37       12.97      9.98 o
   1   6  12      461.58      447.67     24.64 o
   2   6  12       12.45       17.67     11.85 o
   3   6  12      474.78      439.17     25.26 o
   4   6  12        7.19        1.64     12.75 o
   5   6  12       40.72       41.97     13.11 o
   6   6  12        1.61       12.42     17.83 o
   7   6  12        0.53      -27.63     18.42 o
  -8   7  12       43.94       58.18     23.54 o
  -7   7  12       47.53       41.54     21.77 o
  -6   7  12      648.05      763.92     50.90 o
  -5   7  12       79.02       77.72     16.06 o
  -4   7  12     1138.30     1208.25     39.39 o
  -3   7  12      339.32      392.86     23.48 o
  -2   7  12       30.06       41.77     12.18 o
  -1   7  12        3.49       22.47     11.16 o
   0   7  12      170.14      168.32     14.81 o
   1   7  12      229.70      256.15     21.61 o
   2   7  12      465.61      467.88     29.00 o
   3   7  12      153.74      162.85     20.12 o
   4   7  12      258.13      289.01     22.91 o
   5   7  12       67.82       38.33     13.44 o
   6   7  12       93.97       89.37     20.98 o
   7   7  12       33.79       38.28     18.68 o
  -7   8  12        5.19      -28.18     22.70 o
  -6   8  12      401.01      474.83     52.58 o
  -5   8  12      144.54      186.02     30.43 o
  -4   8  12        1.74        9.11     11.51 o
  -3   8  12       58.10       46.23     14.57 o
  -2   8  12      810.11      902.01     35.08 o
  -1   8  12        0.55        2.38     11.97 o
   0   8  12     1199.94     1335.74     48.09 o
   1   8  12        8.20       32.01     14.67 o
   2   8  12        7.13        1.52     12.67 o
   3   8  12       16.94        8.25     14.09 o
   4   8  12       94.89      109.35     18.64 o
   5   8  12       20.04       11.28     14.32 o
   6   8  12       13.65       33.32     14.58 o
   7   8  12        2.38       15.22     18.78 o
  -7   9  12       18.43       16.67     35.95 o
  -6   9  12       66.19       76.05     35.21 o
  -5   9  12      225.47      236.35     33.28 o
  -4   9  12      280.81      375.33     34.09 o
  -3   9  12       13.62       11.75     10.93 o
  -2   9  12      269.95      302.82     22.16 o
  -1   9  12      133.16      156.76     20.16 o
   0   9  12       51.53       73.77     18.74 o
   1   9  12      591.48      550.24     39.48 o
   2   9  12      151.89      186.77     21.41 o
   3   9  12      148.12      114.33     18.95 o
   4   9  12       95.48       89.40     18.26 o
   5   9  12        0.56       34.12     15.40 o
   6   9  12        2.28       13.74     18.30 o
  -6  10  12        0.61       -2.76     36.85 o
  -5  10  12       47.81       96.99     25.53 o
  -4  10  12      196.22      270.96     42.70 o
  -3  10  12      112.53       73.54     17.71 o
  -2  10  12        5.97      -24.59     16.39 o
  -1  10  12      307.21      341.42     27.72 o
   0  10  12      385.66      451.56     43.09 o
   1  10  12       38.51       66.10     18.29 o
   2  10  12       17.97       34.87     15.43 o
   3  10  12        2.06        9.58     14.82 o
   4  10  12       14.09       23.97     16.15 o
   5  10  12      130.88      174.78     22.56 o
   6  10  12       12.29       33.26     23.17 o
  -6  11  12       64.00       92.56     48.20 o
  -5  11  12       35.49       62.80     26.75 o
  -4  11  12        9.00       27.54     28.47 o
  -3  11  12       18.46      -13.25     22.36 o
  -2  11  12        1.01        8.13     17.54 o
  -1  11  12       11.27       13.22     15.87 o
   0  11  12       31.16       34.32     16.78 o
   1  11  12      121.49      148.43     21.87 o
   2  11  12        2.41       26.47     18.35 o
   3  11  12      115.02      122.27     20.78 o
   4  11  12       49.60       -7.10     19.93 o
   5  11  12       18.77        0.20     16.76 o
  -5  12  12        3.50      -13.87     27.14 o
  -4  12  12        1.43       18.53     25.75 o
  -3  12  12       80.30       82.27     23.82 o
  -2  12  12       29.21       16.71     24.21 o
  -1  12  12       31.25       26.57     16.93 o
   0  12  12       66.73       86.74     20.24 o
   1  12  12        8.08       26.19     16.07 o
   2  12  12       12.97       -5.59     19.77 o
   3  12  12        1.59       70.50     23.00 o
   4  12  12        0.84        3.64     17.24 o
   5  12  12       37.53       29.33     17.97 o
  -5  13  12      103.94      109.94     28.56 o
  -4  13  12        7.90       -9.75     24.86 o
  -3  13  12      159.26      149.60     36.66 o
  -2  13  12       20.04       31.33     18.58 o
  -1  13  12       32.01        7.58     15.64 o
   0  13  12       32.64       45.24     17.24 o
   1  13  12       21.00       56.96     17.84 o
   2  13  12       86.71       68.91     19.59 o
   3  13  12        2.24       33.99     21.51 o
   4  13  12       10.48       42.52     21.24 o
  -3  14  12       57.94       92.78     28.59 o
  -2  14  12      259.41      295.75     31.48 o
  -1  14  12       54.69       84.95     19.73 o
   0  14  12       64.50       46.71     17.69 o
   1  14  12       52.17       55.43     21.01 o
   2  14  12       27.40       22.10     17.61 o
   3  14  12       69.13       50.42     23.89 o
  -2  15  12        3.09        9.49     19.50 o
  -1  15  12       49.03       57.42     20.02 o
   0  15  12      117.12      168.96     26.90 o
   1  15  12       63.96       80.02     20.88 o
  -7   0  13       62.67       53.50     21.30 o
  -5   0  13      730.28      776.58     53.49 o
  -3   0  13       17.28       -0.38     15.80 o
  -1   0  13       28.32       24.30     18.91 o
   1   0  13     1828.24     1864.51     78.20 o
   3   0  13      645.83      824.70     54.11 o
   5   0  13       87.25      147.92     30.36 o
   7   0  13      111.40      135.35     36.57 o
  -8   1  13      171.70      173.91     30.98 o
  -7   1  13      128.24      172.84     31.25 o
  -6   1  13      170.59      162.61     17.66 o
  -5   1  13      232.43      223.93     20.15 o
  -4   1  13        5.65       20.95     12.71 o
  -3   1  13        5.85       -1.38     11.75 o
  -2   1  13      309.91      318.41     18.70 o
  -1   1  13     1996.67     1896.12     52.95 o
   0   1  13      462.10      444.32     21.07 o
   1   1  13      304.26      344.76     21.96 o
   2   1  13        4.17        1.40     11.42 o
   3   1  13      901.29      905.17     39.88 o
   4   1  13       92.49       93.38     20.26 o
   5   1  13      647.23      694.08     40.45 o
   6   1  13       99.17      154.56     25.56 o
   7   1  13        5.75       29.90     20.67 o
  -8   2  13       55.78       31.30     17.17 o
  -7   2  13       29.08       30.93     18.49 o
  -6   2  13       21.01       12.98     13.98 o
  -5   2  13       89.39       68.56     13.83 o
  -4   2  13     1373.61     1325.61     43.06 o
  -3   2  13       10.69        7.10     11.38 o
  -2   2  13      772.76      825.38     28.63 o
  -1   2  13        0.70        2.98      9.70 o
   0   2  13      131.50      100.69     14.11 o
   1   2  13      459.83      455.27     23.92 o
   2   2  13      485.75      518.44     28.40 o
   3   2  13      122.06      157.41     17.17 o
   4   2  13       17.98       33.06     17.72 o
   5   2  13       74.66       93.80     20.19 o
   6   2  13      603.16      654.56     41.13 o
   7   2  13        0.12       25.75     18.55 o
  -8   3  13       37.50       33.57     22.80 o
  -7   3  13      513.87      513.71     35.48 o
  -6   3  13      154.91      156.76     17.77 o
  -5   3  13      282.85      315.61     33.49 o
  -4   3  13       58.77       92.11     15.25 o
  -3   3  13      173.91      153.77     17.04 o
  -2   3  13      895.94      955.33     35.73 o
  -1   3  13       16.55        1.23      9.36 o
   0   3  13      596.05      593.30     27.22 o
   1   3  13        1.17       -3.61      9.76 o
   2   3  13       34.75       10.88     11.73 o
   3   3  13        1.26        0.00     12.62 o
   4   3  13      145.99      143.28     20.01 o
   5   3  13       38.70       51.53     14.21 o
   6   3  13      245.10      301.19     30.55 o
   7   3  13       41.65       87.88     26.05 o
  -8   4  13        4.48       13.57     19.81 o
  -7   4  13       40.51       61.24     19.38 o
  -6   4  13       15.43        6.30     15.27 o
  -5   4  13      331.60      319.60     23.49 o
  -4   4  13       43.31       33.14     11.62 o
  -3   4  13       90.58       93.30     14.43 o
  -2   4  13      282.11      271.05     20.62 o
  -1   4  13        1.44       -9.97     10.83 o
   0   4  13       19.50       20.04     11.60 o
   1   4  13       21.18       19.02     11.29 o
   2   4  13       27.46        7.13     10.68 o
   3   4  13       24.68       16.03     11.85 o
   4   4  13       84.64       53.14     14.86 o
   5   4  13       53.54       27.94     12.93 o
   6   4  13       64.11       61.88     17.34 o
   7   4  13        4.44       22.61     22.60 o
  -7   5  13      268.54      256.54     33.53 o
  -6   5  13      103.34      103.20     20.94 o
  -5   5  13      678.23      635.23     41.54 o
  -4   5  13       52.76       42.41     12.21 o
  -3   5  13      191.80      171.53     17.91 o
  -2   5  13       63.81       46.79     11.94 o
  -1   5  13       46.44       16.32     14.69 o
   0   5  13        3.61       27.13     10.68 o
   1   5  13       27.19       31.20     11.48 o
   2   5  13        3.46       -8.07     12.77 o
   3   5  13       16.35       -0.29     12.06 o
   4   5  13       10.10        4.02     24.90 o
   5   5  13       15.03       19.59     14.70 o
   6   5  13       10.77      -14.61     17.94 o
   7   5  13        2.24        1.80     34.91 o
  -7   6  13      236.84      289.82     36.16 o
  -6   6  13       47.40       50.17     17.70 o
  -5   6  13      295.85      249.51     24.45 o
  -4   6  13      592.65      575.02     38.37 o
  -3   6  13       57.56       28.70     12.05 o
  -2   6  13       81.28       77.50     14.28 o
  -1   6  13      159.42      146.60     20.01 o
   0   6  13       79.81       49.67     12.47 o
   1   6  13      307.31      269.18     20.61 o
   2   6  13       10.00       17.16     13.85 o
   3   6  13      305.83      251.87     21.33 o
   4   6  13       90.89       72.27     17.21 o
   5   6  13        2.92      -12.99     15.02 o
   6   6  13        4.62        1.76     15.29 o
   7   6  13       94.46       77.80     35.04 o
  -7   7  13      124.86      176.08     29.25 o
  -6   7  13       80.44      106.31     35.90 o
  -5   7  13        4.62       -0.78     16.04 o
  -4   7  13       25.71       13.18     12.50 o
  -3   7  13      488.30      473.00     34.73 o
  -2   7  13        7.59       20.95     14.79 o
  -1   7  13     1006.56     1013.04     43.87 o
   0   7  13       19.47       30.35     12.89 o
   1   7  13       84.85       81.41     14.25 o
   2   7  13       76.66       76.64     17.76 o
   3   7  13      153.92      147.72     18.19 o
   4   7  13       19.64       30.12     15.54 o
   5   7  13      131.35      144.54     21.06 o
   6   7  13       89.63       96.87     22.07 o
  -6   8  13        1.63       23.83     28.27 o
  -5   8  13      461.72      547.00     44.84 o
  -4   8  13       26.00      -20.11     21.30 o
  -3   8  13      361.18      367.80     24.51 o
  -2   8  13        0.82       -3.43     16.38 o
  -1   8  13       89.34       93.96     15.53 o
   0   8  13       64.54       64.22     16.35 o
   1   8  13      526.06      524.27     38.48 o
   2   8  13       93.48       59.24     14.99 o
   3   8  13      369.83      398.73     30.88 o
   4   8  13       46.37       86.29     19.67 o
   5   8  13       54.65       62.69     26.68 o
   6   8  13       17.04       30.56     16.70 o
  -6   9  13      142.77      160.63     30.56 o
  -5   9  13        3.79       46.82     24.59 o
  -4   9  13        1.32        7.16     25.86 o
  -3   9  13      101.25      120.94     16.31 o
  -2   9  13      359.40      272.91     31.99 o
  -1   9  13       16.98       15.41     13.62 o
   0   9  13       89.15       99.23     19.15 o
   1   9  13      278.37      274.20     30.51 o
   2   9  13        7.11        3.46     17.49 o
   3   9  13        0.28       22.66     15.55 o
   4   9  13      128.01      126.25     19.79 o
   5   9  13       43.94       55.20     16.57 o
  -5  10  13        3.86       34.44     24.83 o
  -4  10  13      150.67      213.84     51.95 o
  -3  10  13       10.32       -4.54     31.80 o
  -2  10  13       73.58       76.40     21.86 o
  -1  10  13        8.88        7.59     16.81 o
   0  10  13      113.23      110.42     20.55 o
   1  10  13        1.47        3.43     14.96 o
   2  10  13      144.78      142.95     27.80 o
   3  10  13        0.16      -20.19     15.78 o
   4  10  13        5.02        5.83     16.89 o
   5  10  13      144.06      172.72     21.30 o
  -5  11  13      231.63      317.41     50.02 o
  -4  11  13       72.75      100.42     28.42 o
  -3  11  13        1.38       -8.64     29.77 o
  -2  11  13       27.53       43.30     24.95 o
  -1  11  13       69.10      109.40     21.24 o
   0  11  13       10.88       41.58     16.99 o
   1  11  13       16.60       29.89     17.74 o
   2  11  13        3.83        1.14     19.34 o
   3  11  13       24.06       23.32     20.59 o
   4  11  13        0.50       -2.66     22.25 o
  -4  12  13       21.56       80.59     53.47 o
  -3  12  13      214.76      305.01     40.25 o
  -2  12  13        0.11       -2.01     17.30 o
  -1  12  13       92.62      108.78     22.69 o
   0  12  13        2.48        0.52     17.83 o
   1  12  13       56.55       79.17     18.81 o
   2  12  13       79.75       87.55     29.78 o
   3  12  13       14.28       16.45     22.20 o
  -3  13  13      129.15      175.35     62.19 o
  -2  13  13      236.52      264.27     31.23 o
  -1  13  13        4.47       20.86     17.98 o
   0  13  13      350.09      366.92     35.08 o
   1  13  13       75.47       79.16     20.50 o
   2  13  13        7.37       13.47     18.03 o
  -1  14  13      122.83      148.96     26.21 o
   0  14  13        0.57       10.77     18.03 o
  -6   0  14      155.56      154.28     28.00 o
  -4   0  14       57.44       66.39     23.57 o
  -2   0  14      903.39      879.53     41.53 o
   0   0  14       51.48       25.66     19.86 o
   2   0  14        1.20       26.53     20.92 o
   4   0  14       25.10       23.87     19.66 o
   6   0  14       35.41       84.50     30.44 o
  -7   1  14        0.12       -1.55     26.95 o
  -6   1  14      120.32       84.69     19.30 o
  -5   1  14       39.81       31.82     14.77 o
  -4   1  14      419.71      421.03     30.26 o
  -3   1  14       86.66       84.59     16.13 o
  -2   1  14       73.70       84.80     17.80 o
  -1   1  14        4.07       15.13      8.84 o
   0   1  14       73.48       55.09     11.00 o
   1   1  14       77.19       61.57     15.63 o
   2   1  14       11.10        7.18     12.60 o
   3   1  14       73.62       37.18     13.48 o
   4   1  14       21.26        1.63     15.64 o
   5   1  14       27.54       38.67     17.51 o
   6   1  14       14.85       27.16     17.18 o
  -7   2  14      311.69      373.97     38.09 o
  -6   2  14       17.02        7.52     14.52 o
  -5   2  14      197.00      224.78     21.46 o
  -4   2  14       21.50       39.69     21.19 o
  -3   2  14       89.12       59.49     14.69 o
  -2   2  14       65.41       59.50     13.70 o
  -1   2  14      732.74      712.63     28.53 o
   0   2  14      236.84      200.85     16.52 o
   1   2  14      192.84      201.35     18.24 o
   2   2  14      136.93      141.55     17.62 o
   3   2  14       21.43       10.35     13.17 o
   4   2  14       54.27       51.66     20.26 o
   5   2  14        1.85       11.56     30.09 o
   6   2  14       40.18       62.01     24.86 o
  -7   3  14       45.96       46.36     19.90 o
  -6   3  14        0.70       13.82     17.49 o
  -5   3  14        9.55       15.01     12.85 o
  -4   3  14      673.37      699.00     33.41 o
  -3   3  14       12.21        0.47     11.41 o
  -2   3  14      441.39      485.84     27.97 o
  -1   3  14        0.89        0.08     11.80 o
   0   3  14        1.27       13.68     10.86 o
   1   3  14        3.90      -10.85     14.69 o
   2   3  14      245.11      255.62     20.96 o
   3   3  14       21.48        9.62     13.67 o
   4   3  14      138.39      135.67     27.37 o
   5   3  14        3.12       -4.10     14.35 o
   6   3  14       13.40       18.93     20.30 o
  -7   4  14       29.93       14.80     21.47 o
  -6   4  14      511.43      614.67     38.83 o
  -5   4  14       10.58       28.65     14.79 o
  -4   4  14      218.29      268.27     22.69 o
  -3   4  14       55.58       35.74     14.59 o
  -2   4  14      203.87      203.33     20.22 o
  -1   4  14       17.63       17.88     13.27 o
   0   4  14      964.59     1006.41     37.32 o
   1   4  14        3.69       13.01     10.84 o
   2   4  14      419.79      437.57     24.53 o
   3   4  14      180.89      153.83     19.68 o
   4   4  14       47.71       56.79     14.21 o
   5   4  14       48.21       38.26     15.87 o
   6   4  14        0.94      -18.97     22.59 o
  -6   5  14        3.98      -19.28     19.51 o
  -5   5  14      122.31      155.21     22.67 o
  -4   5  14      149.34      149.36     18.39 o
  -3   5  14      461.77      432.15     27.14 o
  -2   5  14      341.22      352.58     24.90 o
  -1   5  14      129.13      172.60     18.92 o
   0   5  14       84.62       91.40     18.58 o
   1   5  14      600.84      558.95     29.86 o
   2   5  14       36.38       45.17     13.72 o
   3   5  14      322.21      311.89     23.29 o
   4   5  14       21.48       27.07     15.01 o
   5   5  14        0.01      -23.06     15.38 o
   6   5  14        8.79        9.29     23.14 o
  -6   6  14      130.53      183.04     45.28 o
  -5   6  14      187.29      164.57     22.66 o
  -4   6  14      262.22      269.63     25.06 o
  -3   6  14        5.23       -1.76     12.94 o
  -2   6  14       14.66        5.14     13.47 o
  -1   6  14      733.13      776.90     40.80 o
   0   6  14        1.46        4.57     15.67 o
   1   6  14      291.68      355.98     28.83 o
   2   6  14       89.50       70.75     14.26 o
   3   6  14       35.50       35.29     14.37 o
   4   6  14       71.83       61.93     17.93 o
   5   6  14       78.54      114.70     19.63 o
  -6   7  14       13.89       49.49     24.02 o
  -5   7  14       10.30        9.64     28.87 o
  -4   7  14      108.63       88.24     16.98 o
  -3   7  14      194.61      217.83     20.55 o
  -2   7  14       11.74       23.66     13.17 o
  -1   7  14       88.13       88.39     17.99 o
   0   7  14      207.96      151.74     29.80 o
   1   7  14      252.09      274.23     31.10 o
   2   7  14      184.38      181.58     27.08 o
   3   7  14      231.93      278.05     23.03 o
   4   7  14        8.57       -8.14     16.92 o
   5   7  14        0.34        6.29     21.88 o
  -5   8  14        2.36      -29.81     19.87 o
  -4   8  14       10.48      -21.01     17.76 o
  -3   8  14       14.17       19.90     13.52 o
  -2   8  14      228.91      246.13     26.01 o
  -1   8  14        5.13      -14.02     15.96 o
   0   8  14      186.98      207.30     28.57 o
   1   8  14       68.86      104.93     24.75 o
   2   8  14        7.07        4.16     18.83 o
   3   8  14        3.21       17.33     15.60 o
   4   8  14      208.10      267.29     30.25 o
   5   8  14        0.10       29.82     15.74 o
  -5   9  14      151.28      266.27     39.40 o
  -4   9  14        9.43       -7.37     23.50 o
  -3   9  14       96.88      109.86     27.48 o
  -2   9  14       84.91       69.82     18.85 o
  -1   9  14        9.97       22.81     20.74 o
   0   9  14        6.95       -2.82     20.00 o
   1   9  14       10.77      -17.36     17.81 o
   2   9  14       44.73       56.34     19.48 o
   3   9  14       12.93        3.44     23.28 o
   4   9  14        0.53       39.08     19.74 o
  -4  10  14       10.97        9.45     27.30 o
  -3  10  14        2.02        8.53     22.45 o
  -2  10  14       31.79       11.29     20.45 o
  -1  10  14        3.43       15.30     22.64 o
   0  10  14       23.86      -20.73     19.84 o
   1  10  14       52.80       48.71     17.41 o
   2  10  14        3.79       39.81     21.71 o
   3  10  14       12.32       34.67     27.05 o
  -3  11  14       66.39       55.83     24.69 o
  -2  11  14       62.46       49.63     22.63 o
  -1  11  14      159.06      243.83     35.19 o
   0  11  14        1.40        3.61     19.44 o
   1  11  14        9.73        8.66     16.56 o
   2  11  14        5.04      -32.93     22.22 o
   3  11  14        9.31      -13.85     25.51 o
  -2  12  14       69.18      125.50     36.69 o
  -1  12  14      140.16      146.11     29.29 o
   0  12  14       65.50       61.45     39.64 o
   1  12  14        4.59       11.15     17.88 o
  -5   0  15       12.77        3.65     20.95 o
  -3   0  15      123.44      129.48     27.61 o
  -1   0  15        8.93       18.55     13.40 o
   1   0  15      411.24      363.52     32.11 o
   3   0  15      309.66      367.52     65.75 o
   5   0  15       24.93       82.73     32.45 o
  -6   1  15      132.21      119.33     22.12 o
  -5   1  15       14.89       32.82     15.15 o
  -4   1  15      213.00      271.51     26.24 o
  -3   1  15      115.12      120.71     19.27 o
  -2   1  15       25.59        9.98     14.42 o
  -1   1  15      135.97      173.06     17.71 o
   0   1  15      212.41      239.13     17.93 o
   1   1  15      214.95      215.49     17.85 o
   2   1  15        8.28        6.64     11.70 o
   3   1  15       43.53       37.01     14.76 o
   4   1  15       58.70       48.94     17.31 o
   5   1  15      372.56      496.05     38.26 o
  -6   2  15        1.74        2.16     19.82 o
  -5   2  15        6.26       -9.17     14.89 o
  -4   2  15      174.77      224.03     23.32 o
  -3   2  15       43.89       44.52     14.49 o
  -2   2  15        4.87       -4.93     15.31 o
  -1   2  15        8.85       24.20     12.32 o
   0   2  15       15.87       39.58     11.89 o
   1   2  15       19.23        3.20     11.74 o
   2   2  15      233.23      270.61     22.77 o
   3   2  15       26.31       17.18     14.53 o
   4   2  15      109.56      103.74     30.26 o
   5   2  15       33.50       63.63     19.24 o
  -6   3  15      205.62      235.53     27.34 o
  -5   3  15      149.07      133.56     18.72 o
  -4   3  15      290.88      319.27     26.31 o
  -3   3  15       29.37       20.49     14.52 o
  -2   3  15       50.26       47.78     15.38 o
  -1   3  15      405.87      404.37     27.14 o
   0   3  15      228.21      275.01     21.06 o
   1   3  15      100.94      123.52     17.61 o
   2   3  15       17.62        9.12     12.87 o
   3   3  15       88.64      108.61     18.95 o
   4   3  15       30.20       17.68     22.85 o
   5   3  15        9.61       11.01     17.59 o
  -5   4  15      107.52      133.88     22.92 o
  -4   4  15       94.71       82.20     17.20 o
  -3   4  15      444.20      522.12     31.45 o
  -2   4  15        0.58       24.37     16.41 o
  -1   4  15       25.68       55.08     15.00 o
   0   4  15       53.62       35.56     15.26 o
   1   4  15      141.14      152.62     19.55 o
   2   4  15        1.33       -0.13     14.04 o
   3   4  15       34.93       63.85     18.07 o
   4   4  15        7.91       32.60     17.65 o
   5   4  15       80.47      141.51     20.63 o
  -5   5  15      154.55      163.02     24.35 o
  -4   5  15        9.43       18.50     15.92 o
  -3   5  15       50.11       35.08     16.10 o
  -2   5  15      264.32      302.31     25.24 o
  -1   5  15      148.07      159.71     20.03 o
   0   5  15       31.38       -1.86     17.84 o
   1   5  15      396.81      443.97     28.61 o
   2   5  15        3.10       -9.13     14.11 o
   3   5  15      151.92      149.51     21.20 o
   4   5  15       19.28       34.10     17.39 o
  -5   6  15        1.45      -20.63     17.88 o
  -4   6  15      256.63      290.21     27.61 o
  -3   6  15        7.33       10.77     14.57 o
  -2   6  15       47.78       63.77     14.93 o
  -1   6  15       37.53       56.62     16.97 o
   0   6  15       15.09       15.05     18.41 o
   1   6  15        6.57        3.78     19.41 o
   2   6  15       40.40       44.24     18.41 o
   3   6  15        1.67       11.78     18.77 o
   4   6  15       27.18       34.47     16.89 o
  -4   7  15        1.17      -26.27     20.21 o
  -3   7  15       34.67       39.55     15.13 o
  -2   7  15       35.72       55.89     20.85 o
  -1   7  15       26.61       39.39     18.23 o
   0   7  15        4.07       -4.11     17.66 o
   1   7  15       17.71       14.04     20.20 o
   2   7  15        2.43      -25.71     17.14 o
   3   7  15       58.25       50.39     20.89 o
   4   7  15        0.16       11.41     18.92 o
  -4   8  15       70.89       47.21     27.22 o
  -3   8  15       18.31       41.65     18.08 o
  -2   8  15        7.96      -15.84     14.08 o
  -1   8  15        6.91       17.58     16.74 o
   0   8  15       11.08       44.26     25.23 o
   1   8  15      123.33      156.27     27.82 o
   2   8  15       98.56      105.16     26.71 o
   3   8  15        1.31       39.39     27.83 o
  -3   9  15       22.73       20.04     23.93 o
  -2   9  15       28.78       12.86     17.16 o
  -1   9  15       17.91       14.76     21.34 o
   0   9  15      141.79      116.37     27.89 o
   1   9  15       13.57       32.93     20.16 o
   2   9  15        5.13       14.35     23.23 o
  -2  10  15      257.90      392.68     40.62 o
  -1  10  15       36.50       60.77     27.75 o
   0  10  15       16.75       59.32     24.75 o
   1  10  15        1.43        6.75     23.90 o
  -4   0  16      261.23      270.11     38.83 o
  -2   0  16      153.23      124.37     30.09 o
   0   0  16       25.71       44.33     26.80 o
   2   0  16        0.94       49.51     22.27 o
   4   0  16       14.42       -2.06     28.16 o
  -4   1  16        8.65       22.95     18.17 o
  -3   1  16      260.00      209.36     24.29 o
  -2   1  16       15.10       10.60     14.54 o
  -1   1  16        1.32       -1.64     17.18 o
   0   1  16        1.19        5.81     13.67 o
   1   1  16        9.26        8.77     12.85 o
   2   1  16       14.26       20.69     13.18 o
   3   1  16        9.23       23.85     14.90 o
   4   1  16       34.03       37.39     18.94 o
  -4   2  16       26.55       55.97     18.76 o
  -3   2  16        4.55       -0.22     16.25 o
  -2   2  16       94.45      128.73     21.66 o
  -1   2  16      247.91      222.50     21.87 o
   0   2  16       82.87      123.83     17.78 o
   1   2  16       99.75      136.02     19.15 o
   2   2  16       11.44       30.37     13.77 o
   3   2  16       26.17       43.70     15.63 o
  -4   3  16      273.40      269.30     25.83 o
  -3   3  16      228.22      242.34     23.70 o
  -2   3  16      151.29      177.70     21.09 o
  -1   3  16        4.19       20.24     13.91 o
   0   3  16        0.26        9.56     15.39 o
   1   3  16       16.64       16.42     14.29 o
   2   3  16      223.58      248.82     23.76 o
   3   3  16        1.83       39.07     17.80 o
  -4   4  16       18.77       56.39     16.24 o
  -3   4  16        1.04        8.75     17.09 o
  -2   4  16       59.07       67.02     15.81 o
  -1   4  16        3.59       13.30     16.09 o
   0   4  16      209.53      228.47     20.60 o
   1   4  16       11.36       11.95     15.34 o
   2   4  16       74.79       92.77     21.42 o
   3   4  16       14.14       37.23     19.30 o
  -3   5  16       61.65       36.81     17.06 o
  -2   5  16      136.39      168.23     20.80 o
  -1   5  16      143.29      191.48     23.07 o
   0   5  16        4.97       29.09     16.87 o
   1   5  16        1.31       18.54     21.70 o
   2   5  16      111.45      159.37     26.41 o
   3   5  16      104.43      130.31     27.94 o
  -3   6  16        4.73       -2.90     15.48 o
  -2   6  16        9.77        4.90     15.21 o
  -1   6  16      121.85      120.53     20.56 o
   0   6  16        2.16        6.97     18.92 o
   1   6  16      180.36      202.43     24.17 o
   2   6  16       11.53       11.51     18.52 o
  -2   7  16       52.31       65.53     16.21 o
  -1   7  16      147.95      190.47     22.18 o
   0   7  16       41.99       37.68     19.88 o
   1   7  16        1.35       43.96     25.31 o
  -1   0  17      122.95      210.78     38.78 o
   1   0  17       12.12        8.28     27.37 o
  -1   1  17        1.10       -0.27     16.39 o
   0   1  17      104.64      120.23     23.23 o
   1   1  17      120.16      144.45     20.50 o
  -1   2  17       14.22       56.66     20.62 o
   0   2  17        0.35       16.55     15.72 o
 
